# Supplementary material for: HOTAIR Up-Regulation Activates NF-κB to Induce Immunoescape in Gliomas
Source: Front Immunol. 2021 Nov 23;12:785463. doi: 10.3389/fimmu.2021.785463 (PMC8649724; doi:10.3389/fimmu.2021.785463)
Supplement: Supplementary file 2 [file Table_4.xlsx]

## Sheet: UP
Majority protein IDs	Protein names	Gene names	Ratio siHOTAIR/Control normalized
P02656	Apolipoprotein C-III	APOC3	20.4746
Q03111	Protein ENL	MLLT1	13.7958
Q5TH74	UPF0490 protein C1orf201	C1orf201	13.3749
Q9P287	BRCA2 and CDKN1A-interacting protein	BCCIP	11.2862
Q6F5E8	Leucine-rich repeat-containing protein 16C	RLTPR	10.0635
Q8N0Y2	Zinc finger protein 444	ZNF444	9.78091
Q99618	Cell division cycle-associated protein 3	CDCA3	8.75733
Q99741	Cell division control protein 6 homolog	CDC6	7.69882
P09601	Heme oxygenase 1	HMOX1	7.61963
Q13501	Sequestosome-1	SQSTM1	7.57346
P68871;P02042	Hemoglobin subunit beta;LVV-hemorphin-7;Hemoglobin subunit delta	HBB;HBD	7.56201
Q96GF1	E3 ubiquitin-protein ligase RNF185	RNF185	7.46046
Q69YH5	Cell division cycle-associated protein 2	CDCA2	7.20929
O15516	Circadian locomoter output cycles protein kaput	CLOCK	6.90608
Q9Y385	Ubiquitin-conjugating enzyme E2 J1	UBE2J1	6.39836
Q8N0U8	Vitamin K epoxide reductase complex subunit 1-like protein 1	VKORC1L1	6.35728
Q9ULW0	Targeting protein for Xklp2	TPX2	6.18391
Q6P4F7	Rho GTPase-activating protein 11A	ARHGAP11A	5.91506
Q9NYZ3	G2 and S phase-expressed protein 1	GTSE1	5.67666
Q14807	Kinesin-like protein KIF22	KIF22	5.59003
Q499Z4	Zinc finger protein 672	ZNF672	5.57507
Q96CS7	Pleckstrin homology domain-containing family B member 2	PLEKHB2	5.56174
Q75N03	E3 ubiquitin-protein ligase Hakai	CBLL1	5.5605
P04114	Apolipoprotein B-100;Apolipoprotein B-48	APOB	5.51968
O60566	Mitotic checkpoint serine/threonine-protein kinase BUB1 beta	BUB1B	5.34359
Q86Y91	Kinesin-like protein KIF18B	KIF18B	5.31547
Q6NUJ5	PWWP domain-containing protein 2B	PWWP2B	5.30701
Q9BXK1	Krueppel-like factor 16	KLF16	5.25155
Q6SJ93	Protein FAM111B	FAM111B	5.19724
A7MBM2	Protein dispatched homolog 2	DISP2	4.9843
Q96FF9	Sororin	CDCA5	4.9687
P11388	DNA topoisomerase 2-alpha	TOP2A	4.94096
Q12834	Cell division cycle protein 20 homolog	CDC20	4.9128
Q8N655	Uncharacterized protein C10orf12	C10orf12	4.85861
Q9NQ50	39S ribosomal protein L40, mitochondrial	MRPL40	4.68911
P25391	Laminin subunit alpha-1	LAMA1	4.6729
Q9BWG6	Sodium channel modifier 1	SCNM1	4.62299
Q9Y6H1;Q5T1J5	Coiled-coil-helix-coiled-coil-helix domain-containing protein 2, mitochondrial;Putative coiled-coil-helix-coiled-coil-helix domain-containing protein CHCHD2P9, mitochondrial	CHCHD2;CHCHD2P9	4.61979
O95229	ZW10 interactor	ZWINT	4.60172
Q9NR48	Histone-lysine N-methyltransferase ASH1L	ASH1L	4.51019
P04920	Anion exchange protein 2	SLC4A2	4.48752
Q96Q89	Kinesin-like protein KIF20B	KIF20B	4.46688
Q9H1Z9	Tetraspanin-10	TSPAN10	4.41248
Q9H3U5	Major facilitator superfamily domain-containing protein 1	MFSD1	4.39638
Q9P246	Stromal interaction molecule 2	STIM2	4.38924
P78325	Disintegrin and metalloproteinase domain-containing protein 8	ADAM8	4.30108
Q96SL1	Disrupted in renal carcinoma protein 2	DIRC2	4.26348
P07204	Thrombomodulin	THBD	4.23693
Q6NUT3	Major facilitator superfamily domain-containing protein 12	MFSD12	4.20203
O95415	Brain protein I3	BRI3	4.19868
P03956	Interstitial collagenase;22 kDa interstitial collagenase;27 kDa interstitial collagenase	MMP1	4.17641
Q15004	PCNA-associated factor	PAF	4.06355
Q12872	Splicing factor, suppressor of white-apricot homolog	SFSWAP	4.04629
O14965	Aurora kinase A	AURKA	4.04204
Q8NG31	Protein CASC5	CASC5	4.01204
Q9NX57	Ras-related protein Rab-20	RAB20	3.99505
Q9BYX7	Putative beta-actin-like protein 3	POTEKP	3.98533
Q01664	Transcription factor AP-4	TFAP4	3.95398
P11362	Fibroblast growth factor receptor 1	FGFR1	3.93236
Q9C0H2	Protein tweety homolog 3	TTYH3	3.86683
P41134	DNA-binding protein inhibitor ID-1	ID1	3.85446
Q9NVG8	TBC1 domain family member 13	TBC1D13	3.84971
Q96T88	E3 ubiquitin-protein ligase UHRF1	UHRF1	3.81927
Q8TCZ2	CD99 antigen-like protein 2	CD99L2	3.81738
Q02539	Histone H1.1	HIST1H1A	3.79492
Q53HL2	Borealin	CDCA8	3.77373
Q9BXS6	Nucleolar and spindle-associated protein 1	NUSAP1	3.77102
P41440	Folate transporter 1	SLC19A1	3.76534
Q86VM9	Zinc finger CCCH domain-containing protein 18	ZC3H18	3.7463
P61916	Epididymal secretory protein E1	NPC2	3.72564
P14635	G2/mitotic-specific cyclin-B1	CCNB1	3.72412
Q9NQS7	Inner centromere protein	INCENP	3.68881
Q9H330	Transmembrane protein 245	TMEM245	3.67134
P53814	Smoothelin	SMTN	3.63451
Q9H992	E3 ubiquitin-protein ligase MARCH7	2016-03-07	3.62871
P18850	Cyclic AMP-dependent transcription factor ATF-6 alpha;Processed cyclic AMP-dependent transcription factor ATF-6 alpha	ATF6	3.60907
Q9NS91	E3 ubiquitin-protein ligase RAD18	RAD18	3.57322
P46013	Antigen KI-67	MKI67	3.56786
Q9NPD8	Ubiquitin-conjugating enzyme E2 T	UBE2T	3.56532
O43167	Zinc finger and BTB domain-containing protein 24	ZBTB24	3.5629
Q9Y4G2	Pleckstrin homology domain-containing family M member 1	PLEKHM1	3.56125
Q15651;P05204	High mobility group nucleosome-binding domain-containing protein 3;Non-histone chromosomal protein HMG-17	HMGN3;HMGN2	3.55151
O43516	WAS/WASL-interacting protein family member 1	WIPF1	3.54748
O00214	Galectin-8	LGALS8	3.54723
Q9Y448	Small kinetochore-associated protein	SKAP	3.50853
O60930	Ribonuclease H1	RNASEH1	3.50214
Q5EB52	Mesoderm-specific transcript homolog protein	MEST	3.40252
Q96GM8	Target of EGR1 protein 1	TOE1	3.40044
Q8NI77	Kinesin-like protein KIF18A	KIF18A	3.34795
Q6UX72	UDP-GlcNAc:betaGal beta-1,3-N-acetylglucosaminyltransferase 9	B3GNT9	3.33778
O95067	G2/mitotic-specific cyclin-B2	CCNB2	3.33122
Q16763	Ubiquitin-conjugating enzyme E2 S	UBE2S	3.33078
Q9BRK3	Matrix-remodeling-associated protein 8	MXRA8	3.31279
P49454	Centromere protein F	CENPF	3.30666
O43854	EGF-like repeat and discoidin I-like domain-containing protein 3	EDIL3	3.30524
Q6PL18	ATPase family AAA domain-containing protein 2	ATAD2	3.30371
Q14676	Mediator of DNA damage checkpoint protein 1	MDC1	3.2898
A4D1P6	WD repeat-containing protein 91	WDR91	3.28893
Q9UJJ9	N-acetylglucosamine-1-phosphotransferase subunit gamma	GNPTG	3.25797
Q2V2M9	FH1/FH2 domain-containing protein 3	FHOD3	3.23813
Q9BY43	Charged multivesicular body protein 4a	CHMP4A	3.23677
P19022	Cadherin-2	CDH2	3.22893
P35442	Thrombospondin-2	THBS2	3.21409
Q86U06	Probable RNA-binding protein 23	RBM23	3.19051
Q9NRC6;Q9NS86;REV__A2IDD5	Spectrin beta chain, brain 4;LanC-like protein 2	SPTBN5;LANCL2	3.18949
Q9H967	WD repeat-containing protein 76	WDR76	3.18573
O15240	Neurosecretory protein VGF;Neuroendocrine regulatory peptide-1;Neuroendocrine regulatory peptide-2	VGF	3.17551
Q8NHP8	Putative phospholipase B-like 2;Putative phospholipase B-like 2 32 kDa form;Putative phospholipase B-like 2 45 kDa form	PLBD2	3.16706
P17544	Cyclic AMP-dependent transcription factor ATF-7	ATF7	3.16676
P02792	Ferritin light chain	FTL	3.16636
Q5TCZ1	SH3 and PX domain-containing protein 2A	SH3PXD2A	3.14574
A6ND36	Protein FAM83G	FAM83G	3.14485
O95235	Kinesin-like protein KIF20A	KIF20A	3.14386
Q2M3G4	Protein Shroom1	SHROOM1	3.12168
Q9NVC3	Putative sodium-coupled neutral amino acid transporter 7	SLC38A7	3.11585
P52292	Importin subunit alpha-2	KPNA2	3.10588
P17676	CCAAT/enhancer-binding protein beta	CEBPB	3.10106
Q9NZJ4	Sacsin	SACS	3.08661
Q8NFT8	Delta and Notch-like epidermal growth factor-related receptor	DNER	3.08623
Q96HA7	Tonsoku-like protein	TONSL	3.07692
Q969R5	Lethal(3)malignant brain tumor-like protein 2	L3MBTL2	3.07522
Q13111	Chromatin assembly factor 1 subunit A	CHAF1A	3.07418
Q15424	Scaffold attachment factor B1	SAFB	3.07201
Q96DF8	Protein DGCR14	DGCR14	3.0688
Q9Y6R1	Electrogenic sodium bicarbonate cotransporter 1	SLC4A4	3.06626
Q96S59	Ran-binding protein 9	RANBP9	3.06457
O00560	Syntenin-1	SDCBP	3.05932
O43184	Disintegrin and metalloproteinase domain-containing protein 12	ADAM12	3.05558
Q9NSI2	Protein FAM207A	FAM207A	3.05511
P38398	Breast cancer type 1 susceptibility protein	BRCA1	3.05409
Q9UH17;P31941	Probable DNA dC->dU-editing enzyme APOBEC-3B;Probable DNA dC->dU-editing enzyme APOBEC-3A	APOBEC3B;APOBEC3A	3.03591
Q13112	Chromatin assembly factor 1 subunit B	CHAF1B	3.03141
Q9HCE0	Ectopic P granules protein 5 homolog	EPG5	3.0165
Q9ULL5	Proline-rich protein 12	PRR12	3.01623
Q9UNA0	A disintegrin and metalloproteinase with thrombospondin motifs 5	ADAMTS5	3.00526
Q5SXM8	DNL-type zinc finger protein	DNLZ	2.99832
Q9BW19	Kinesin-like protein KIFC1	KIFC1	2.98356
Q9H2X8	Interferon alpha-inducible protein 27-like protein 2	IFI27L2	2.9715
Q96T58	Msx2-interacting protein	SPEN	2.97009
Q07617	Sperm-associated antigen 1	SPAG1	2.95482
Q9H211	DNA replication factor Cdt1	CDT1	2.95377
Q9H6B4	CXADR-like membrane protein	CLMP	2.95203
Q14680	Maternal embryonic leucine zipper kinase	MELK	2.94759
A2VDJ0	Transmembrane protein 131-like	KIAA0922	2.93522
Q9BVG9	Phosphatidylserine synthase 2	PTDSS2	2.92304
P54198	Protein HIRA	HIRA	2.89889
P11117	Lysosomal acid phosphatase	ACP2	2.89343
P15407	Fos-related antigen 1	FOSL1	2.88892
Q9GZU1	Mucolipin-1	MCOLN1	2.88675
Q9UM00	Transmembrane and coiled-coil domain-containing protein 1	TMCO1	2.88184
Q9BV36	Melanophilin	MLPH	2.87886
P49810	Presenilin-2;Presenilin-2 NTF subunit;Presenilin-2 CTF subunit	PSEN2	2.87538
Q9C0J8	pre-mRNA 3 end processing protein WDR33	WDR33	2.87348
Q9P299	Coatomer subunit zeta-2	COPZ2	2.8632
Q9NXH8	Torsin-4A	TOR4A	2.85649
Q9BYG3	MKI67 FHA domain-interacting nucleolar phosphoprotein	MKI67IP	2.85592
Q9NWK9	Box C/D snoRNA protein 1	ZNHIT6	2.8477
Q9Y5T4	DnaJ homolog subfamily C member 15	DNAJC15	2.82008
O43683	Mitotic checkpoint serine/threonine-protein kinase BUB1	BUB1	2.81833
Q9BZD2	Equilibrative nucleoside transporter 3	SLC29A3	2.80718
Q96B54	Zinc finger protein 428	ZNF428	2.80521
Q8WXK1	Ankyrin repeat and SOCS box protein 15	ASB15	2.80057
Q6ZSJ8	Uncharacterized protein C1orf122	C1orf122	2.79932
Q9H098	Protein FAM107B	FAM107B	2.79369
P41567	Eukaryotic translation initiation factor 1	EIF1	2.79174
Q9GZV5	WW domain-containing transcription regulator protein 1	WWTR1	2.79033
Q7L590	Protein MCM10 homolog	MCM10	2.78761
Q15011	Homocysteine-responsive endoplasmic reticulum-resident ubiquitin-like domain member 1 protein	HERPUD1	2.77493
Q99958	Forkhead box protein C2	FOXC2	2.76526
Q9NRZ9	Lymphoid-specific helicase	HELLS	2.75832
P56181	NADH dehydrogenase [ubiquinone] flavoprotein 3, mitochondrial	NDUFV3	2.75748
Q9P2B7	UPF0501 protein KIAA1430	KIAA1430	2.75444
P05387	60S acidic ribosomal protein P2	RPLP2	2.75164
Q4KMP7	TBC1 domain family member 10B	TBC1D10B	2.74967
Q8WV99	AN1-type zinc finger protein 2B	ZFAND2B	2.74793
Q9H6L5	Protein FAM134B	FAM134B	2.74213
Q9GZU3	Transmembrane protein 39B	TMEM39B	2.74205
Q8NEP4	Uncharacterized protein C17orf47	C17orf47	2.73658
P48745	Protein NOV homolog	NOV	2.7303
Q9NSP4	Centromere protein M	CENPM	2.72309
Q53EZ4	Centrosomal protein of 55 kDa	CEP55	2.7199
Q9NZV1	Cysteine-rich motor neuron 1 protein;Processed cysteine-rich motor neuron 1 protein	CRIM1	2.7188
Q8WTV0	Scavenger receptor class B member 1	SCARB1	2.71017
Q96L91	E1A-binding protein p400	EP400	2.70629
Q9Y4C4	Malignant fibrous histiocytoma-amplified sequence 1	MFHAS1	2.70263
Q92610	Zinc finger protein 592	ZNF592	2.70226
P16401	Histone H1.5	HIST1H1B	2.69847
Q9ULC8	Probable palmitoyltransferase ZDHHC8	ZDHHC8	2.6928
P17302	Gap junction alpha-1 protein	GJA1	2.68911
Q8NEM2	SHC SH2 domain-binding protein 1	SHCBP1	2.68723
Q15326	Zinc finger MYND domain-containing protein 11	ZMYND11	2.68702
Q9H0H5	Rac GTPase-activating protein 1	RACGAP1	2.68666
O43663	Protein regulator of cytokinesis 1	PRC1	2.67501
Q15723	ETS-related transcription factor Elf-2	ELF2	2.67023
Q9BXW7	Cat eye syndrome critical region protein 5	CECR5	2.66937
P09603	Macrophage colony-stimulating factor 1;Processed macrophage colony-stimulating factor 1	CSF1	2.66795
O43529	Carbohydrate sulfotransferase 10	CHST10	2.66411
Q14145	Kelch-like ECH-associated protein 1	KEAP1	2.66354
Q68D10	Protein SPT2 homolog	SPTY2D1	2.64943
O00762	Ubiquitin-conjugating enzyme E2 C	UBE2C	2.64718
Q12929	Epidermal growth factor receptor kinase substrate 8	EPS8	2.64403
Q5H9R4	Armadillo repeat-containing X-linked protein 4	ARMCX4	2.63734
Q96SB4	SRSF protein kinase 1	SRPK1	2.63734
P07711	Cathepsin L1;Cathepsin L1 heavy chain;Cathepsin L1 light chain	CTSL1	2.63692
Q8N488	RING1 and YY1-binding protein	RYBP	2.62812
P55201	Peregrin	BRPF1	2.62536
Q9ULV3	Cip1-interacting zinc finger protein	CIZ1	2.62295
Q8IYB3	Serine/arginine repetitive matrix protein 1	SRRM1	2.61924
Q92843	Bcl-2-like protein 2	BCL2L2	2.61568
P55199	RNA polymerase II elongation factor ELL	ELL	2.6126
Q02241	Kinesin-like protein KIF23	KIF23	2.60559
O75752	UDP-GalNAc:beta-1,3-N-acetylgalactosaminyltransferase 1	B3GALNT1	2.60362
Q8N9N5	Protein BANP	BANP	2.60085
Q9HAB3	Riboflavin transporter 3	GPR172A	2.58886
P49459	Ubiquitin-conjugating enzyme E2 A	UBE2A	2.58131
P60520	Gamma-aminobutyric acid receptor-associated protein-like 2	GABARAPL2	2.57599
Q2M1P5	Kinesin-like protein KIF7	KIF7	2.56594
Q96GN5	Cell division cycle-associated 7-like protein	CDCA7L	2.56016
Q6Y2X3	DnaJ homolog subfamily C member 14	DNAJC14	2.55898
Q9H9J4	Ubiquitin carboxyl-terminal hydrolase 42	USP42	2.55813
Q9NQW6	Actin-binding protein anillin	ANLN	2.55722
Q9H1C4	Protein unc-93 homolog B1	UNC93B1	2.55526
Q9NYV6	RNA polymerase I-specific transcription initiation factor RRN3	RRN3	2.55161
Q3KQV9	UDP-N-acetylhexosamine pyrophosphorylase-like protein 1	UAP1L1	2.5481
Q96PZ2	Protein FAM111A	FAM111A	2.54738
P49643	DNA primase large subunit	PRIM2	2.54362
Q9NYL4	Peptidyl-prolyl cis-trans isomerase FKBP11	FKBP11	2.54298
Q07092	Collagen alpha-1(XVI) chain	COL16A1	2.52035
Q9H6Y7	E3 ubiquitin-protein ligase RNF167	RNF167	2.51206
P48382	DNA-binding protein RFX5	RFX5	2.51023
Q9C0J9	Class E basic helix-loop-helix protein 41	BHLHE41	2.50445
Q9NVW2	E3 ubiquitin-protein ligase RLIM	RLIM	2.4995
Q6ZVH7	Espin-like protein	ESPNL	2.49913
Q70EL1	Inactive ubiquitin carboxyl-terminal hydrolase 54	USP54	2.49626
Q9BT88	Synaptotagmin-11	SYT11	2.49395
P34096	Ribonuclease 4	RNASE4	2.49364
P52848	Bifunctional heparan sulfate N-deacetylase/N-sulfotransferase 1;Heparan sulfate N-deacetylase 1;Heparan sulfate N-sulfotransferase 1	NDST1	2.48818
Q5XG87	DNA polymerase sigma	PAPD7	2.48676
Q16610	Extracellular matrix protein 1	ECM1	2.47961
P35052	Glypican-1;Secreted glypican-1	GPC1	2.47715
Q9BRQ8	Apoptosis-inducing factor 2	AIFM2	2.47623
Q8TAA9	Vang-like protein 1	VANGL1	2.47145
P55081	Microfibrillar-associated protein 1	MFAP1	2.4692
Q9UL15	BAG family molecular chaperone regulator 5	BAG5	2.46603
Q86UW9	Probable E3 ubiquitin-protein ligase DTX2	DTX2	2.45785
P42702	Leukemia inhibitory factor receptor	LIFR	2.45555
P12755	Ski oncogene	SKI	2.45405
Q6ZNA5	Ferric-chelate reductase 1	FRRS1	2.452
O95983	Methyl-CpG-binding domain protein 3	MBD3	2.43309
Q9H7N4	Splicing factor, arginine/serine-rich 19	SCAF1	2.43309
Q92547	DNA topoisomerase 2-binding protein 1	TOPBP1	2.42901
P51451	Tyrosine-protein kinase Blk	BLK	2.42365
P48552	Nuclear receptor-interacting protein 1	NRIP1	2.4233
Q86VP1	Tax1-binding protein 1	TAX1BP1	2.42289
Q86XI2	Condensin-2 complex subunit G2	NCAPG2	2.42037
Q14657	L antigen family member 3	LAGE3	2.41996
P51828	Adenylate cyclase type 7	ADCY7	2.41727
Q99640	Membrane-associated tyrosine- and threonine-specific cdc2-inhibitory kinase	PKMYT1	2.41371
Q9P1T7	MyoD family inhibitor domain-containing protein	MDFIC	2.40234
O75030	Microphthalmia-associated transcription factor	MITF	2.39619
Q53RE8	Ankyrin repeat domain-containing protein 39	ANKRD39	2.39521
P06493	Cyclin-dependent kinase 1	CDK1	2.3912
Q8WU17	E3 ubiquitin-protein ligase RNF139	RNF139	2.39074
Q9H3F6	BTB/POZ domain-containing adapter for CUL3-mediated RhoA degradation protein 3	KCTD10	2.39029
Q9HAC8	Ubiquitin domain-containing protein 1	UBTD1	2.38663
O14657	Torsin-1B	TOR1B	2.38112
Q9Y6M5	Zinc transporter 1	SLC30A1	2.37057
P60604	Ubiquitin-conjugating enzyme E2 G2	UBE2G2	2.37017
O75152	Zinc finger CCCH domain-containing protein 11A	ZC3H11A	2.36972
Q6UWX4	HHIP-like protein 2	HHIPL2	2.36939
Q9UL63	Muskelin	MKLN1	2.36625
Q52LR7	Enhancer of polycomb homolog 2	EPC2	2.36295
Q96KA5	Cleft lip and palate transmembrane protein 1-like protein	CLPTM1L	2.36105
Q9P275	Ubiquitin carboxyl-terminal hydrolase 36	USP36	2.35949
Q3KQU3	MAP7 domain-containing protein 1	MAP7D1	2.35805
P47914	60S ribosomal protein L29	RPL29	2.35799
Q9BWH2	FUN14 domain-containing protein 2	FUNDC2	2.35034
Q9H8V3	Protein ECT2	ECT2	2.34813
O43598	Deoxyribonucleoside 5-monophosphate N-glycosidase	RCL	2.34351
O95239	Chromosome-associated kinesin KIF4A	KIF4A	2.34022
Q6PK04	Coiled-coil domain-containing protein 137	CCDC137	2.33956
Q86UX7	Fermitin family homolog 3	FERMT3	2.33781
Q96GD4	Aurora kinase B	AURKB	2.33171
P25686	DnaJ homolog subfamily B member 2	DNAJB2	2.33133
Q9BTX1	Nucleoporin NDC1	TMEM48	2.32726
Q8IWB1	Inositol 1,4,5-trisphosphate receptor-interacting protein	ITPRIP	2.32607
Q9HCL2	Glycerol-3-phosphate acyltransferase 1, mitochondrial	GPAM	2.32056
Q96R06	Sperm-associated antigen 5	SPAG5	2.31294
Q2TAK8	PWWP domain-containing protein MUM1	MUM1	2.31203
B4DJY2	Transmembrane protein 233	TMEM233	2.30899
Q15911;Q86UP3	Zinc finger homeobox protein 3;Zinc finger homeobox protein 4	ZFHX3;ZFHX4	2.3059
O15446	DNA-directed RNA polymerase I subunit RPA34	CD3EAP	2.30086
Q13263	Transcription intermediary factor 1-beta	TRIM28	2.30001
O14578	Citron Rho-interacting kinase	CIT	2.29785
Q96C24	Synaptotagmin-like protein 4	SYTL4	2.28592
Q9H9L3	Interferon-stimulated 20 kDa exonuclease-like 2	ISG20L2	2.28378
Q12891	Hyaluronidase-2	HYAL2	2.28222
Q8WVK2	U4/U6.U5 small nuclear ribonucleoprotein 27 kDa protein	SNRNP27	2.28009
Q9UPS8	Ankyrin repeat domain-containing protein 26	ANKRD26	2.27827
Q14738	Serine/threonine-protein phosphatase 2A 56 kDa regulatory subunit delta isoform	PPP2R5D	2.27775
O43314	Inositol hexakisphosphate and diphosphoinositol-pentakisphosphate kinase 2	PPIP5K2	2.27687
Q8NAF0	Zinc finger protein 579	ZNF579	2.27376
Q9Y2D5	A-kinase anchor protein 2	AKAP2	2.27309
Q86VI3	Ras GTPase-activating-like protein IQGAP3	IQGAP3	2.26953
Q13283	Ras GTPase-activating protein-binding protein 1	G3BP1	2.26501
Q4KMQ1	Taperin	TPRN	2.26475
P42695	Condensin-2 complex subunit D3	NCAPD3	2.2628
Q2T9J0	Peroxisomal leader peptide-processing protease;Peroxisomal leader peptide-processing protease, 15 kDa form;Peroxisomal leader peptide-processing protease, 45 kDa form	TYSND1	2.25958
P01911;Q29974;P01912;Q5Y7A7	HLA class II histocompatibility antigen, DRB1-15 beta chain;HLA class II histocompatibility antigen, DRB1-16 beta chain;HLA class II histocompatibility antigen, DRB1-3 chain;HLA class II histocompatibility antigen, DRB1-13 beta chain	HLA-DRB1	2.25917
P82970	High mobility group nucleosome-binding domain-containing protein 5	HMGN5	2.25887
Q5T3I0	G patch domain-containing protein 4	GPATCH4	2.25769
Q02224	Centromere-associated protein E	CENPE	2.25734
P55197	Protein AF-10	MLLT10	2.25611
Q6IAA8	Ragulator complex protein LAMTOR1	LAMTOR1	2.2554
Q8N3X1	Formin-binding protein 4	FNBP4	2.25235
Q9UK39	Nocturnin	CCRN4L	2.2523
Q96HE9	Proline-rich protein 11	PRR11	2.24982
P01903	HLA class II histocompatibility antigen, DR alpha chain	HLA-DRA	2.24765
P55061	Bax inhibitor 1	TMBIM6	2.24517
Q9UGL1	Lysine-specific demethylase 5B	KDM5B	2.24316
Q14596	Next to BRCA1 gene 1 protein	NBR1	2.23804
Q9Y653	G-protein coupled receptor 56	GPR56	2.23759
Q9NUM4	Transmembrane protein 106B	TMEM106B	2.23754
Q9UMZ2	Synergin gamma	SYNRG	2.23559
O75688;P35813	Protein phosphatase 1B;Protein phosphatase 1A	PPM1B;PPM1A	2.23344
Q7Z6J6	FERM domain-containing protein 5	FRMD5	2.23199
P58317	Zinc finger protein 121	ZNF121	2.22916
Q9Y289	Sodium-dependent multivitamin transporter	SLC5A6	2.22886
Q8NDX5	Polyhomeotic-like protein 3	PHC3	2.22816
Q6AZY7	Scavenger receptor class A member 3	SCARA3	2.22677
Q7L5L3	Glycerophosphodiester phosphodiesterase domain-containing protein 3	GDPD3	2.21976
Q9UHI8	A disintegrin and metalloproteinase with thrombospondin motifs 1	ADAMTS1	2.21553
Q6STE5	SWI/SNF-related matrix-associated actin-dependent regulator of chromatin subfamily D member 3	SMARCD3	2.21455
Q9NQB0;Q9HCS4;Q9UJU2;P36402	Transcription factor 7-like 2;Transcription factor 7-like 1;Lymphoid enhancer-binding factor 1;Transcription factor 7	TCF7L2;TCF7L1;LEF1;TCF7	2.21347
Q9H9S3	Protein transport protein Sec61 subunit alpha isoform 2	SEC61A2	2.21087
Q15398	Disks large-associated protein 5	DLGAP5	2.20931
P10412	Histone H1.4	HIST1H1E	2.20907
Q6NSJ5	Leucine-rich repeat-containing protein 8E	LRRC8E	2.20775
P27105	Erythrocyte band 7 integral membrane protein	STOM	2.20488
P40855	Peroxisomal biogenesis factor 19	PEX19	2.20046
O00462	Beta-mannosidase	MANBA	2.19949
Q9NRY4	Rho GTPase-activating protein 35	ARHGAP35	2.19949
Q3L8U1	Chromodomain-helicase-DNA-binding protein 9	CHD9	2.19824
Q96EZ8	Microspherule protein 1	MCRS1	2.19096
O95382	Mitogen-activated protein kinase kinase kinase 6	MAP3K6	2.19092
Q9Y3B9	RRP15-like protein	RRP15	2.18852
Q9UJG1	Motile sperm domain-containing protein 1	MOSPD1	2.18007
Q9BSJ6	Protein FAM64A	FAM64A	2.17462
Q9H7E9	UPF0488 protein C8orf33	C8orf33	2.17372
Q99567	Nuclear pore complex protein Nup88	NUP88	2.16943
Q9BZF1	Oxysterol-binding protein-related protein 8	OSBPL8	2.16675
O60476	Mannosyl-oligosaccharide 1,2-alpha-mannosidase IB	MAN1A2	2.16661
P28799	Granulins;Acrogranin;Paragranulin;Granulin-1;Granulin-2;Granulin-3;Granulin-4;Granulin-5;Granulin-6;Granulin-7	GRN	2.16539
Q8WXW3	Progesterone-induced-blocking factor 1	PIBF1	2.16417
Q8N9Z2	Coiled-coil domain-containing protein 71L	CCDC71L	2.16366
O95297	Myelin protein zero-like protein 1	MPZL1	2.15852
P54821;Q99811	Paired mesoderm homeobox protein 1;Paired mesoderm homeobox protein 2	PRRX1;PRRX2	2.15754
Q13127	RE1-silencing transcription factor	REST	2.15513
Q12766	HMG domain-containing protein 3	HMGXB3	2.14804
Q86TC9	Myopalladin	MYPN	2.14611
Q8TEP8	Centrosomal protein of 192 kDa	CEP192	2.14142
Q7Z7M9	Polypeptide N-acetylgalactosaminyltransferase 5	GALNT5	2.14078
Q96ME7	Zinc finger protein 512	ZNF512	2.14078
Q3T906	N-acetylglucosamine-1-phosphotransferase subunits alpha/beta;N-acetylglucosamine-1-phosphotransferase subunit alpha;N-acetylglucosamine-1-phosphotransferase subunit beta	GNPTAB	2.13977
Q9H8M1	Coenzyme Q-binding protein COQ10 homolog B, mitochondrial	COQ10B	2.13744
Q9NX01	Thioredoxin-like protein 4B	TXNL4B	2.13443
Q96DZ5	CAP-Gly domain-containing linker protein 3	CLIP3	2.12929
P23921	Ribonucleoside-diphosphate reductase large subunit	RRM1	2.12716
P30530	Tyrosine-protein kinase receptor UFO	AXL	2.12603
Q86UK7	Zinc finger protein 598	ZNF598	2.1231
Q96I25	Splicing factor 45	RBM17	2.12058
Q2KHM9	Uncharacterized protein KIAA0753	KIAA0753	2.11878
Q6PGN9	Proline/serine-rich coiled-coil protein 1	PSRC1	2.11609
P51843	Nuclear receptor subfamily 0 group B member 1	NR0B1	2.1126
Q9H5K3	Protein kinase-like protein SgK196	SGK196	2.11086
O60437	Periplakin	PPL	2.10828
Q5VWG9	Transcription initiation factor TFIID subunit 3	TAF3	2.10722
Q9Y5Z7	Host cell factor 2	HCFC2	2.10137
Q2KHR3	Glutamine and serine-rich protein 1	QSER1	2.09916
P08962	CD63 antigen	CD63	2.09486
Q9H9S5	Fukutin-related protein	FKRP	2.09415
Q9H1A3	Methyltransferase-like protein 9	METTL9	2.09314
P08581	Hepatocyte growth factor receptor	MET	2.09139
Q8N350	Protein Dos	DOS	2.0896
Q96SY0	UPF0464 protein C15orf44	C15orf44	2.08869
Q15113	Procollagen C-endopeptidase enhancer 1	PCOLCE	2.08668
Q8IVL0;Q8IVL1	Neuron navigator 3;Neuron navigator 2	NAV3;NAV2	2.08568
Q9BY89	Uncharacterized protein KIAA1671	KIAA1671	2.08568
Q9Y561	Low-density lipoprotein receptor-related protein 12	LRP12	2.08242
Q96MC6	Hippocampus abundant transcript 1 protein	HIAT1	2.07935
P63000;P60763	Ras-related C3 botulinum toxin substrate 1;Ras-related C3 botulinum toxin substrate 3	RAC1;RAC3	2.07861
Q92796	Disks large homolog 3	DLG3	2.07762
Q6SPF0	Atherin	SAMD1	2.0768
Q1ED39	Protein C16orf88	C16orf88	2.06919
P28370	Probable global transcription activator SNF2L1	SMARCA1	2.06847
Q9NR77	Peroxisomal membrane protein 2	PXMP2	2.06723
P55347	Homeobox protein PKNOX1	PKNOX1	2.06479
P51587	Breast cancer type 2 susceptibility protein	BRCA2	2.06292
Q4VX76	Synaptotagmin-like protein 3	SYTL3	2.0599
Q9NS15	Latent-transforming growth factor beta-binding protein 3	LTBP3	2.05973
Q9UBU6	Protein FAM8A1	FAM8A1	2.0588
P02790	Hemopexin	HPX	2.05821
Q9NPF5	DNA methyltransferase 1-associated protein 1	DMAP1	2.05761
Q9UJY4	ADP-ribosylation factor-binding protein GGA2	GGA2	2.05537
Q9UQB8	Brain-specific angiogenesis inhibitor 1-associated protein 2	BAIAP2	2.05263
Q5JSZ5	Protein PRRC2B	PRRC2B	2.05061
Q9NXR1	Nuclear distribution protein nudE homolog 1	NDE1	2.04809
Q96BZ8	Leukocyte receptor cluster member 1	LENG1	2.0475
Q9H2J7	Sodium-dependent neutral amino acid transporter B(0)AT2	SLC6A15	2.0457
Q53HC0	Coiled-coil domain-containing protein 92	CCDC92	2.04545
Q9HC07	Transmembrane protein 165	TMEM165	2.04344
P67809	Nuclease-sensitive element-binding protein 1	YBX1	2.03878
Q9NY93	Probable ATP-dependent RNA helicase DDX56	DDX56	2.03384
P31350	Ribonucleoside-diphosphate reductase subunit M2	RRM2	2.03046
Q96EK9	Protein KTI12 homolog	KTI12	2.02237
P48029	Sodium- and chloride-dependent creatine transporter 1	SLC6A8	2.02143
Q8NCD3	Holliday junction recognition protein	HJURP	2.02032
Q9HCI7	Male-specific lethal 2 homolog	MSL2	2.01886
Q16864	V-type proton ATPase subunit F	ATP6V1F	2.01471
O95793	Double-stranded RNA-binding protein Staufen homolog 1	STAU1	2.01345
Q5SWH9	Transmembrane protein 69	TMEM69	2.01232
O43909	Exostosin-like 3	EXTL3	2.01207
Q15014	Mortality factor 4-like protein 2	MORF4L2	2.01126
Q15287	RNA-binding protein with serine-rich domain 1	RNPS1	2.00973
O14684	Prostaglandin E synthase	PTGES	2.00743
Q15554	Telomeric repeat-binding factor 2	TERF2	2.0061
Q8WY91	THAP domain-containing protein 4	THAP4	2.00477
Q96LT9	RNA-binding protein 40	RNPC3	2.00465
Q7Z3B3	KAT8 regulatory NSL complex subunit 1	KANSL1	2.00413
Q5VU43	Myomegalin	PDE4DIP	2.00385
Q13415	Origin recognition complex subunit 1	ORC1	2.00212
P52746	Zinc finger protein 142	ZNF142	1.99796
O00213	Amyloid beta A4 precursor protein-binding family B member 1	APBB1	1.99573
Q06418	Tyrosine-protein kinase receptor TYRO3	TYRO3	1.99497
Q7Z3D6	UPF0317 protein C14orf159, mitochondrial	C14orf159	1.99477
Q9UHB7	AF4/FMR2 family member 4	AFF4	1.99461
Q86VZ4	Low-density lipoprotein receptor-related protein 11	LRP11	1.9912
Q13356	Peptidyl-prolyl cis-trans isomerase-like 2	PPIL2	1.98993
Q8N111	Cell cycle exit and neuronal differentiation protein 1	CEND1	1.98704
O14497	AT-rich interactive domain-containing protein 1A	ARID1A	1.98602
Q6DN14	Multiple C2 and transmembrane domain-containing protein 1	MCTP1	1.98495
Q96EB6	NAD-dependent protein deacetylase sirtuin-1;SirtT1 75 kDa fragment	SIRT1	1.98421
Q5BJH7	Protein YIF1B	YIF1B	1.98263
Q567V2	Mpv17-like protein 2	MPV17L2	1.98016
Q53ET0	CREB-regulated transcription coactivator 2	CRTC2	1.9766
Q05BV3	Echinoderm microtubule-associated protein-like 5	EML5	1.9764
P56270	Myc-associated zinc finger protein	MAZ	1.97504
Q9NZM5	Glioma tumor suppressor candidate region gene 2 protein	GLTSCR2	1.97281
Q96QB1	Rho GTPase-activating protein 7	DLC1	1.97239
Q8TEY7	Ubiquitin carboxyl-terminal hydrolase 33	USP33	1.97044
Q9UGU0	Transcription factor 20	TCF20	1.9692
Q8NBI2	Cytochrome b ascorbate-dependent protein 3	CYBASC3	1.96878
Q9Y6I9	Testis-expressed sequence 264 protein	TEX264	1.96699
Q8N6G5	Chondroitin sulfate N-acetylgalactosaminyltransferase 2	CSGALNACT2	1.96626
Q9BRR8	G patch domain-containing protein 1	GPATCH1	1.9644
Q96EU6	Ribosomal RNA processing protein 36 homolog	RRP36	1.96017
O43189	PHD finger protein 1	PHF1	1.96005
Q96KR1	Zinc finger RNA-binding protein	ZFR	1.9586
Q8NCH0	Carbohydrate sulfotransferase 14	CHST14	1.95729
Q04721	Neurogenic locus notch homolog protein 2;Notch 2 extracellular truncation;Notch 2 intracellular domain	NOTCH2	1.95576
Q7Z417	Nuclear fragile X mental retardation-interacting protein 2	NUFIP2	1.955
Q0P6H9	Transmembrane protein 62	TMEM62	1.95377
Q9P0U4	CpG-binding protein	CXXC1	1.9537
Q9H6E4	Coiled-coil domain-containing protein 134	CCDC134	1.95309
Q13472	DNA topoisomerase 3-alpha	TOP3A	1.95088
Q8WWI1	LIM domain only protein 7	LMO7	1.94996
Q9BR76	Coronin-1B	CORO1B	1.94947
Q92839	Hyaluronan synthase 1	HAS1	1.94818
Q9Y2K7	Lysine-specific demethylase 2A	KDM2A	1.94757
Q9NWQ8	Phosphoprotein associated with glycosphingolipid-enriched microdomains 1	PAG1	1.94693
O95070	Protein YIF1A	YIF1A	1.94594
Q9BQQ3	Golgi reassembly-stacking protein 1	GORASP1	1.94439
Q8NHQ8	Ras association domain-containing protein 8	RASSF8	1.94329
Q9BRJ6	Uncharacterized protein C7orf50	C7orf50	1.94005
Q9UJF2	Ras GTPase-activating protein nGAP	RASAL2	1.93581
Q8NHG7	Small VCP/p97-interacting protein	SVIP	1.93435
O15118	Niemann-Pick C1 protein	NPC1	1.93177
Q15036	Sorting nexin-17	SNX17	1.93095
Q99633	Pre-mRNA-splicing factor 18	PRPF18	1.93061
P50502;Q8NFI4;Q8IZP2	Hsc70-interacting protein;Putative protein FAM10A5;Putative protein FAM10A4	ST13;ST13P5;ST13P4	1.92883
Q6PIW4	Fidgetin-like protein 1	FIGNL1	1.92697
Q96QC0	Serine/threonine-protein phosphatase 1 regulatory subunit 10	PPP1R10	1.92693
O43670	Zinc finger protein 207	ZNF207	1.92626
P51617	Interleukin-1 receptor-associated kinase 1	IRAK1	1.92611
P56706	Protein Wnt-7b	WNT7B	1.92396
P08648	Integrin alpha-5;Integrin alpha-5 heavy chain;Integrin alpha-5 light chain	ITGA5	1.92212
Q9BXS9	Solute carrier family 26 member 6	SLC26A6	1.92079
Q9Y2G0	Protein EFR3 homolog B	EFR3B	1.92042
Q9BU64	Centromere protein O	CENPO	1.92023
P37173	TGF-beta receptor type-2	TGFBR2	1.91983
Q93084	Sarcoplasmic/endoplasmic reticulum calcium ATPase 3	ATP2A3	1.91939
P78324;Q5TFQ8	Tyrosine-protein phosphatase non-receptor type substrate 1;Signal-regulatory protein beta-1 isoform 3	SIRPA;SIRPB1	1.91777
Q7Z7A4	PX domain-containing protein kinase-like protein	PXK	1.91773
Q15361	Transcription termination factor 1	TTF1	1.91769
Q6ZRP7	Sulfhydryl oxidase 2	QSOX2	1.916
Q11206	CMP-N-acetylneuraminate-beta-galactosamide-alpha-2,3-sialyltransferase 4	ST3GAL4	1.91245
P42166	Lamina-associated polypeptide 2, isoform alpha;Thymopoietin;Thymopentin	TMPO	1.90905
Q9H6R0	Putative ATP-dependent RNA helicase DHX33	DHX33	1.90891
Q13685	Angio-associated migratory cell protein	AAMP	1.90618
Q8TBE1	Protein cornichon homolog 3	CNIH3	1.90469
O75427	Leucine-rich repeat and calponin homology domain-containing protein 4	LRCH4	1.90422
Q9NZV5	Selenoprotein N	SEPN1	1.90422
Q9UDY2	Tight junction protein ZO-2	TJP2	1.90378
Q6IPU0	Centromere protein P	CENPP	1.90197
Q9BVQ7	Spermatogenesis-associated protein 5-like protein 1	SPATA5L1	1.89883
Q9NX58	Cell growth-regulating nucleolar protein	LYAR	1.89786
Q9UMN6	Histone-lysine N-methyltransferase MLL4	WBP7	1.89775
Q9H582	Zinc finger protein 644	ZNF644	1.89635
Q9ULR0	Pre-mRNA-splicing factor ISY1 homolog	ISY1	1.89559
P31689	DnaJ homolog subfamily A member 1	DNAJA1	1.89466
O96028	Probable histone-lysine N-methyltransferase NSD2	WHSC1	1.88964
Q9NUP7	tRNA guanosine-2-O-methyltransferase TRM13 homolog	CCDC76	1.8837
P23396	40S ribosomal protein S3	RPS3	1.88292
Q14978	Nucleolar and coiled-body phosphoprotein 1	NOLC1	1.88285
Q9NYY8	FAST kinase domain-containing protein 2	FASTKD2	1.8826
Q68DI1	Zinc finger protein 776	ZNF776	1.88242
P15924	Desmoplakin	DSP	1.88133
Q8NBZ0	INO80 complex subunit E	INO80E	1.87515
Q14296	Fas-activated serine/threonine kinase	FASTK	1.87452
P55011	Solute carrier family 12 member 2	SLC12A2	1.87413
Q9NUL3	Double-stranded RNA-binding protein Staufen homolog 2	STAU2	1.87354
Q5UIP0	Telomere-associated protein RIF1	RIF1	1.87347
Q9P0T7	Transmembrane protein 9	TMEM9	1.87094
P04183	Thymidine kinase, cytosolic	TK1	1.8694
Q8WU67	Abhydrolase domain-containing protein 3	ABHD3	1.86762
Q9H6J7	UPF0705 protein C11orf49	C11orf49	1.86682
Q8NDZ4	UPF0672 protein C3orf58	C3orf58	1.86505
O75410	Transforming acidic coiled-coil-containing protein 1	TACC1	1.86466
A6NCE7;Q9GZQ8	Microtubule-associated proteins 1A/1B light chain 3 beta 2;Microtubule-associated proteins 1A/1B light chain 3B	MAP1LC3B2;MAP1LC3B	1.86241
Q8N5I9	Uncharacterized protein C12orf45	C12orf45	1.86192
Q9Y3C1	Nucleolar protein 16	NOP16	1.86074
Q5VW32	BRO1 domain-containing protein BROX	BROX	1.85815
O95391	Pre-mRNA-splicing factor SLU7	SLU7	1.85773
Q9BZJ0	Crooked neck-like protein 1	CRNKL1	1.85715
P36897	TGF-beta receptor type-1	TGFBR1	1.85646
O94875	Sorbin and SH3 domain-containing protein 2	SORBS2	1.85474
P62861	40S ribosomal protein S30	FAU	1.85453
Q9P227	Rho GTPase-activating protein 23	ARHGAP23	1.85371
Q9ULG6	Cell cycle progression protein 1	CCPG1	1.85343
O75882	Attractin	ATRN	1.85199
Q96JN2	Coiled-coil domain-containing protein 136	CCDC136	1.84822
Q16585	Beta-sarcoglycan	SGCB	1.84679
Q86YP4	Transcriptional repressor p66-alpha	GATAD2A	1.84631
Q7KZI7	Serine/threonine-protein kinase MARK2	MARK2	1.84621
O95502	Neuronal pentraxin receptor	NPTXR	1.84577
Q8IX21	Protein FAM178A	FAM178A	1.84434
Q14814	Myocyte-specific enhancer factor 2D	MEF2D	1.84427
O14786	Neuropilin-1	NRP1	1.84356
Q07955	Serine/arginine-rich splicing factor 1	SRSF1	1.84284
Q9NZD8	Maspardin	SPG21	1.84152
Q9UGJ0	5-AMP-activated protein kinase subunit gamma-2	PRKAG2	1.84145
P09874	Poly [ADP-ribose] polymerase 1	PARP1	1.83932
Q96MU7	YTH domain-containing protein 1	YTHDC1	1.83861
Q92597	Protein NDRG1	NDRG1	1.83854
Q5VT52	Regulation of nuclear pre-mRNA domain-containing protein 2	RPRD2	1.83692
Q9HCD5	Nuclear receptor coactivator 5	NCOA5	1.83469
P40189	Interleukin-6 receptor subunit beta	IL6ST	1.83311
Q9H8M2	Bromodomain-containing protein 9	BRD9	1.83305
Q9UN86	Ras GTPase-activating protein-binding protein 2	G3BP2	1.83248
O15014	Zinc finger protein 609	ZNF609	1.83241
Q99543	DnaJ homolog subfamily C member 2	DNAJC2	1.83093
P27448	MAP/microtubule affinity-regulating kinase 3	MARK3	1.83053
O43556	Epsilon-sarcoglycan	SGCE	1.82963
Q9NQZ2	Something about silencing protein 10	UTP3	1.82902
Q64LD2	WD repeat-containing protein 25	WDR25	1.82842
Q8TEV9	Smith-Magenis syndrome chromosomal region candidate gene 8 protein	SMCR8	1.82332
Q9NVF7	F-box only protein 28	FBXO28	1.82329
Q8IZQ5	Selenoprotein H	SELH	1.82309
Q96B96	Promethin	TMEM159	1.81934
Q9BU23	Lipase maturation factor 2	LMF2	1.81894
O75489	NADH dehydrogenase [ubiquinone] iron-sulfur protein 3, mitochondrial	NDUFS3	1.81475
Q9UNQ0	ATP-binding cassette sub-family G member 2	ABCG2	1.81442
Q9NS56	E3 ubiquitin-protein ligase Topors	TOPORS	1.81343
Q9UBR5	Chemokine-like factor	CKLF	1.81169
Q9BVG8	Kinesin-like protein KIFC3	KIFC3	1.81097
Q9Y520	Protein PRRC2C	PRRC2C	1.81028
P81877	Single-stranded DNA-binding protein 2	SSBP2	1.80986
Q8N7H5	RNA polymerase II-associated factor 1 homolog	PAF1	1.80747
P98173	Protein FAM3A	FAM3A	1.80708
P15927	Replication protein A 32 kDa subunit	RPA2	1.80655
Q8NE00	Transmembrane protein 104	TMEM104	1.80623
Q9H0L4	Cleavage stimulation factor subunit 2 tau variant	CSTF2T	1.8062
O75787	Renin receptor	ATP6AP2	1.80603
Q9H082	Ras-related protein Rab-33B	RAB33B	1.80564
Q9NV56	MRG-binding protein	MRGBP	1.80561
Q8NB78	Lysine-specific histone demethylase 1B	KDM1B	1.80499
Q13530	Serine incorporator 3	SERINC3	1.80473
Q99828	Calcium and integrin-binding protein 1	CIB1	1.80444
Q9Y3A4	Ribosomal RNA-processing protein 7 homolog A	RRP7A	1.80297
Q9UQ35	Serine/arginine repetitive matrix protein 2	SRRM2	1.80034
Q8N128	Protein FAM177A1	FAM177A1	1.79901
Q13227	G protein pathway suppressor 2	GPS2	1.79859
O43561	Linker for activation of T-cells family member 1	LAT	1.79817
O94991	SLIT and NTRK-like protein 5	SLITRK5	1.79779
Q9NUV7	Serine palmitoyltransferase 3	SPTLC3	1.79543
Q96BF6	Nucleus accumbens-associated protein 2	NACC2	1.79507
Q6ZN55	Zinc finger protein 574	ZNF574	1.79427
Q5T4F4	Protrudin	ZFYVE27	1.79298
Q7Z422	UPF0485 protein C1orf144	C1orf144	1.79134
Q9BYD6	39S ribosomal protein L1, mitochondrial	MRPL1	1.78878
P35555	Fibrillin-1	FBN1	1.78862
Q8TBP5	Membrane protein FAM174A	FAM174A	1.78862
Q8IU81	Interferon regulatory factor 2-binding protein 1	IRF2BP1	1.78808
Q6PKG0	La-related protein 1	LARP1	1.78689
P30504;Q29865	HLA class I histocompatibility antigen, Cw-4 alpha chain;HLA class I histocompatibility antigen, Cw-18 alpha chain	HLA-C	1.78638
Q14938;Q12857	Nuclear factor 1 X-type;Nuclear factor 1 A-type	NFIX;NFIA	1.786
P42696	RNA-binding protein 34	RBM34	1.78536
Q04206	Transcription factor p65	RELA	1.78422
Q96K80	Zinc finger CCCH domain-containing protein 10	ZC3H10	1.78323
P52789	Hexokinase-2	HK2	1.78269
Q8NBT0	POC1 centriolar protein homolog A	POC1A	1.78152
Q14592	Zinc finger protein 460	ZNF460	1.78082
Q5TEC3	Zinc finger protein 697	ZNF697	1.78075
Q8WZ82	Ovarian cancer-associated gene 2 protein	OVCA2	1.78047
Q9Y6X2	E3 SUMO-protein ligase PIAS3	PIAS3	1.77952
Q8WXA9	Splicing regulatory glutamine/lysine-rich protein 1	SREK1	1.77882
P56556	NADH dehydrogenase [ubiquinone] 1 alpha subcomplex subunit 6	NDUFA6	1.77689
Q9C004	Protein sprouty homolog 4	SPRY4	1.7745
Q9Y679	Ancient ubiquitous protein 1	AUP1	1.77425
Q9BX40	Protein LSM14 homolog B	LSM14B	1.77343
Q96GY0	Zinc finger C2HC domain-containing protein 1A	ZC2HC1A	1.77327
P84103	Serine/arginine-rich splicing factor 3	SRSF3	1.77311
Q9UFW8	CGG triplet repeat-binding protein 1	CGGBP1	1.77296
P49642	DNA primase small subunit	PRIM1	1.77167
P04062	Glucosylceramidase	GBA	1.7711
Q6PJG6	BRCA1-associated ATM activator 1	BRAT1	1.77038
Q8N8A6	ATP-dependent RNA helicase DDX51	DDX51	1.76975
P04818	Thymidylate synthase	TYMS	1.76947
Q8N697	Solute carrier family 15 member 4	SLC15A4	1.76947
P52756	RNA-binding protein 5	RBM5	1.76888
Q9UKX7	Nuclear pore complex protein Nup50	NUP50	1.76657
Q8NBJ7	Sulfatase-modifying factor 2	SUMF2	1.766
Q9Y320	Thioredoxin-related transmembrane protein 2	TMX2	1.76582
Q96BK5	PIN2/TERF1-interacting telomerase inhibitor 1	PINX1	1.76457
Q6VN20	Ran-binding protein 10	RANBP10	1.76404
Q9HB58	Sp110 nuclear body protein	SP110	1.76224
Q52LA3	Protein lin-52 homolog	LIN52	1.76035
P55040	GTP-binding protein GEM	GEM	1.75951
Q5T6F2	Ubiquitin-associated protein 2	UBAP2	1.75932
Q9Y2R4	Probable ATP-dependent RNA helicase DDX52	DDX52	1.75886
P03897	NADH-ubiquinone oxidoreductase chain 3	MT-ND3	1.75864
Q9UKM9	RNA-binding protein Raly	RALY	1.75824
Q8IZ21	Phosphatase and actin regulator 4	PHACTR4	1.75731
Q12965	Unconventional myosin-Ie	MYO1E	1.75722
Q9P1Y6	PHD and RING finger domain-containing protein 1	PHRF1	1.75506
Q53GL0	Pleckstrin homology domain-containing family O member 1	PLEKHO1	1.75469
Q9NWH2	Transmembrane protein 242	TMEM242	1.75368
Q8IVF2	Protein AHNAK2	AHNAK2	1.75337
Q9NR30	Nucleolar RNA helicase 2	DDX21	1.75239
Q8IWI9	MAX gene-associated protein	MGA	1.7519
O96005	Cleft lip and palate transmembrane protein 1	CLPTM1	1.75174
Q16270	Insulin-like growth factor-binding protein 7	IGFBP7	1.74831
Q8WYB5	Histone acetyltransferase KAT6B	KAT6B	1.74792
Q15022	Polycomb protein SUZ12	SUZ12	1.74746
O75113	NEDD4-binding protein 1	N4BP1	1.74743
O14763	Tumor necrosis factor receptor superfamily member 10B	TNFRSF10B	1.74566
Q9UKA4	A-kinase anchor protein 11	AKAP11	1.74216
Q92620	Pre-mRNA-splicing factor ATP-dependent RNA helicase PRP16	DHX38	1.74195
Q9NQ55	Suppressor of SWI4 1 homolog	PPAN	1.7418
P23508	Colorectal mutant cancer protein	MCC	1.74174
Q9Y6J0	Calcineurin-binding protein cabin-1	CABIN1	1.74116
Q9NZC3	Glycerophosphodiester phosphodiesterase 1	GDE1	1.74007
O95210	Starch-binding domain-containing protein 1	STBD1	1.73964
Q8TAM2	Tetratricopeptide repeat protein 8	TTC8	1.73937
O43303	Centriolar coiled-coil protein of 110 kDa	CCP110	1.7384
Q9H9L4	KAT8 regulatory NSL complex subunit 2	KANSL2	1.73738
Q5SZK8	FRAS1-related extracellular matrix protein 2	FREM2	1.73735
Q9NXW2	DnaJ homolog subfamily B member 12	DNAJB12	1.73732
Q8IZD4	mRNA-decapping enzyme 1B	DCP1B	1.73503
Q8IWZ8	SURP and G-patch domain-containing protein 1	SUGP1	1.73199
Q6ZRQ5	Protein MMS22-like	MMS22L	1.73106
Q09472	Histone acetyltransferase p300	EP300	1.73097
O15270	Serine palmitoyltransferase 2	SPTLC2	1.72906
O43709	Uncharacterized methyltransferase WBSCR22	WBSCR22	1.72852
Q86U90	YrdC domain-containing protein, mitochondrial	YRDC	1.72774
Q96S66	Chloride channel CLIC-like protein 1	CLCC1	1.72655
Q14126	Desmoglein-2	DSG2	1.7264
Q15654	Thyroid receptor-interacting protein 6	TRIP6	1.72473
Q5W0B1	RING finger protein 219	RNF219	1.72467
P50914	60S ribosomal protein L14	RPL14	1.72441
Q6P4A7	Sideroflexin-4	SFXN4	1.72342
Q9BTU6	Phosphatidylinositol 4-kinase type 2-alpha	PI4K2A	1.7231
Q9BV73	Centrosome-associated protein CEP250	CEP250	1.72064
O75064	DENN domain-containing protein 4B	DENND4B	1.7191
O43447	Peptidyl-prolyl cis-trans isomerase H	PPIH	1.71863
Q8NCC3	Group XV phospholipase A2	PLA2G15	1.71824
Q92922	SWI/SNF complex subunit SMARCC1	SMARCC1	1.71683
Q14181	DNA polymerase alpha subunit B	POLA2	1.71583
Q8TF74	WAS/WASL-interacting protein family member 2	WIPF2	1.71559
Q16880	2-hydroxyacylsphingosine 1-beta-galactosyltransferase	UGT8	1.71553
Q9H4K7	GTP-binding protein 5	GTPBP5	1.71506
P11279	Lysosome-associated membrane glycoprotein 1	LAMP1	1.71459
P10114	Ras-related protein Rap-2a	RAP2A	1.71438
Q92545	Transmembrane protein 131	TMEM131	1.71324
P16220	Cyclic AMP-responsive element-binding protein 1	CREB1	1.7128
Q15906	Vacuolar protein sorting-associated protein 72 homolog	VPS72	1.71248
A5PLL7	Transmembrane protein 189	TMEM189	1.71221
P51532	Transcription activator BRG1	SMARCA4	1.71177
Q99571	P2X purinoceptor 4	P2RX4	1.71177
Q13308	Inactive tyrosine-protein kinase 7	PTK7	1.71113
Q6RFH5	WD repeat-containing protein 74	WDR74	1.7111
Q8N5C6	S1 RNA-binding domain-containing protein 1	SRBD1	1.7111
P15336	Cyclic AMP-dependent transcription factor ATF-2	ATF2	1.71025
Q7Z4R8	UPF0669 protein C6orf120	C6orf120	1.71002
P48730	Casein kinase I isoform delta	CSNK1D	1.70774
O14777	Kinetochore protein NDC80 homolog	NDC80	1.70765
Q9H7E2	Tudor domain-containing protein 3	TDRD3	1.70669
Q9Y6G9	Cytoplasmic dynein 1 light intermediate chain 1	DYNC1LI1	1.7066
P15848	Arylsulfatase B	ARSB	1.70599
O95155	Ubiquitin conjugation factor E4 B	UBE4B	1.70552
Q92743	Serine protease HTRA1	HTRA1	1.70503
P43235	Cathepsin K	CTSK	1.70462
P54709	Sodium/potassium-transporting ATPase subunit beta-3	ATP1B3	1.70427
P15291	Beta-1,4-galactosyltransferase 1;Lactose synthase A protein;N-acetyllactosamine synthase;Beta-N-acetylglucosaminylglycopeptide beta-1,4-galactosyltransferase;Beta-N-acetylglucosaminyl-glycolipid beta-1,4-galactosyltransferase;Processed beta-1,4-galactosyltransferase 1	B4GALT1	1.70303
Q53FV1;Q9P0S3	ORM1-like protein 2;ORM1-like protein 1	ORMDL2;ORMDL1	1.70094
Q8N9M1	Uncharacterized protein C19orf47	C19orf47	1.69999
Q92576	PHD finger protein 3	PHF3	1.69944
P35637	RNA-binding protein FUS	FUS	1.69892
O94761	ATP-dependent DNA helicase Q4	RECQL4	1.69869
Q9NVS2	28S ribosomal protein S18a, mitochondrial	MRPS18A	1.69638
Q9BRR3	Transmembrane protein 246	TMEM246	1.69446
O14646	Chromodomain-helicase-DNA-binding protein 1	CHD1	1.69377
P17096	High mobility group protein HMG-I/HMG-Y	HMGA1	1.69314
P15586	N-acetylglucosamine-6-sulfatase	GNS	1.69265
P17275	Transcription factor jun-B	JUNB	1.69159
Q96CP6	GRAM domain-containing protein 1A	GRAMD1A	1.69159
Q9UKM7	Endoplasmic reticulum mannosyl-oligosaccharide 1,2-alpha-mannosidase	MAN1B1	1.6911
Q96G23	Ceramide synthase 2	CERS2	1.69096
O95251	Histone acetyltransferase KAT7	KAT7	1.69082
P43121	Cell surface glycoprotein MUC18	MCAM	1.69016
Q86WC4	Osteopetrosis-associated transmembrane protein 1	OSTM1	1.68982
Q9UMX5	Neudesin	NENF	1.6897
P61587	Rho-related GTP-binding protein RhoE	RND3	1.68899
Q15652	Probable JmjC domain-containing histone demethylation protein 2C	JMJD1C	1.68893
O75665	Oral-facial-digital syndrome 1 protein	OFD1	1.68833
Q9Y4C8	Probable RNA-binding protein 19	RBM19	1.68771
Q9H1K4	Mitochondrial glutamate carrier 2	SLC25A18	1.68765
Q9NXE8	Pre-mRNA-splicing factor CWC25 homolog	CWC25	1.68708
Q8TBM8	DnaJ homolog subfamily B member 14	DNAJB14	1.68614
Q8WXI9	Transcriptional repressor p66-beta	GATAD2B	1.68614
Q9UHF7	Zinc finger transcription factor Trps1	TRPS1	1.68532
Q96EU7	C1GALT1-specific chaperone 1	C1GALT1C1	1.68302
Q92793	CREB-binding protein	CREBBP	1.68036
Q5VWN6	Protein FAM208B	FAM208B	1.67715
Q86WA6	Valacyclovir hydrolase	BPHL	1.67659
O14770;O00470;Q99687;A6NDR6	Homeobox protein Meis2;Homeobox protein Meis1;Homeobox protein Meis3;Putative homeobox protein Meis3-like 1	MEIS2;MEIS1;MEIS3;MEIS3P1	1.67653
Q32MZ4	Leucine-rich repeat flightless-interacting protein 1	LRRFIP1	1.67639
P13473	Lysosome-associated membrane glycoprotein 2	LAMP2	1.67558
Q9Y2E4	Disco-interacting protein 2 homolog C	DIP2C	1.67496
Q12788	Transducin beta-like protein 3	TBL3	1.67485
O15075	Serine/threonine-protein kinase DCLK1	DCLK1	1.67457
Q15154	Pericentriolar material 1 protein	PCM1	1.67428
Q9C0E8	Protein lunapark	LNP	1.67392
Q969R2	Oxysterol-binding protein 2	OSBP2	1.67235
P08123	Collagen alpha-2(I) chain	COL1A2	1.67157
Q13137	Calcium-binding and coiled-coil domain-containing protein 2	CALCOCO2	1.67129
Q9Y5J1	U3 small nucleolar RNA-associated protein 18 homolog	UTP18	1.66995
Q9BZD4	Kinetochore protein Nuf2	NUF2	1.66948
O00115	Deoxyribonuclease-2-alpha	DNASE2	1.66928
Q92618	Zinc finger protein 516	ZNF516	1.66889
O75717	WD repeat and HMG-box DNA-binding protein 1	WDHD1	1.66861
O60513	Beta-1,4-galactosyltransferase 4;N-acetyllactosamine synthase;Lactotriaosylceramide beta-1,4-galactosyltransferase	B4GALT4	1.66708
Q9BTC0	Death-inducer obliterator 1	DIDO1	1.66664
O95755	Ras-related protein Rab-36	RAB36	1.66625
Q9UPW6	DNA-binding protein SATB2	SATB2	1.6657
P78406	mRNA export factor	RAE1	1.66533
Q9BVJ7	Dual specificity protein phosphatase 23	DUSP23	1.66425
Q9UKL3	CASP8-associated protein 2	CASP8AP2	1.66398
P51149	Ras-related protein Rab-7a	RAB7A	1.66367
Q9BXK5	Bcl-2-like protein 13	BCL2L13	1.66348
Q5EBL4;Q969X0	RILP-like protein 1;RILP-like protein 2	RILPL1;RILPL2	1.66223
O95639	Cleavage and polyadenylation specificity factor subunit 4	CPSF4	1.6619
O95169	NADH dehydrogenase [ubiquinone] 1 beta subcomplex subunit 8, mitochondrial	NDUFB8	1.66113
P26373	60S ribosomal protein L13	RPL13	1.66044
P05412	Transcription factor AP-1	JUN	1.65975
Q16540	39S ribosomal protein L23, mitochondrial	MRPL23	1.65881
Q9BUL5	PHD finger protein 23	PHF23	1.65854
Q92870	Amyloid beta A4 precursor protein-binding family B member 2	APBB2	1.65818
Q9NS87	Kinesin-like protein KIF15	KIF15	1.65692
Q9UBB5	Methyl-CpG-binding domain protein 2	MBD2	1.65541
Q53H82	Beta-lactamase-like protein 2	LACTB2	1.6553
Q5VV42	Threonylcarbamoyladenosine tRNA methylthiotransferase	CDKAL1	1.65514
Q9Y5Z0	Beta-secretase 2	BACE2	1.65483
Q86XL3	Ankyrin repeat and LEM domain-containing protein 2	ANKLE2	1.65467
Q5T3J3	Ligand-dependent nuclear receptor-interacting factor 1	LRIF1	1.65382
P29323	Ephrin type-B receptor 2	EPHB2	1.65338
Q96GM1	Lipid phosphate phosphatase-related protein type 2	LPPR2	1.653
P05423	DNA-directed RNA polymerase III subunit RPC4	POLR3D	1.65079
Q8WWQ0	PH-interacting protein	PHIP	1.6506
Q96JC9	ELL-associated factor 1	EAF1	1.64948
Q12974	Protein tyrosine phosphatase type IVA 2	PTP4A2	1.64739
Q14766	Latent-transforming growth factor beta-binding protein 1	LTBP1	1.64693
Q13823	Nucleolar GTP-binding protein 2	GNL2	1.64688
Q8IY92	Structure-specific endonuclease subunit SLX4	SLX4	1.64671
P60602	Reactive oxygen species modulator 1	ROMO1	1.64563
Q14331	Protein FRG1	FRG1	1.64501
Q9UPQ9	Trinucleotide repeat-containing gene 6B protein	TNRC6B	1.64249
Q53GQ0	Estradiol 17-beta-dehydrogenase 12	HSD17B12	1.64174
Q9NVI7	ATPase family AAA domain-containing protein 3A	ATAD3A	1.63975
Q92979	Ribosomal RNA small subunit methyltransferase NEP1	EMG1	1.63905
Q9UHD1	Cysteine and histidine-rich domain-containing protein 1	CHORDC1	1.63889
Q9BYD2	39S ribosomal protein L9, mitochondrial	MRPL9	1.6373
O95271	Tankyrase-1	TNKS	1.63706
Q6ZU65	Ubinuclein-2	UBN2	1.6354
Q6H3X3;Q5VY80;Q9BZM5	Retinoic acid early transcript 1G protein;Retinoic acid early transcript 1L protein;NKG2D ligand 2	RAET1G;RAET1L;ULBP2	1.63522
Q15058	Kinesin-like protein KIF14	KIF14	1.63487
Q6VMQ6	Activating transcription factor 7-interacting protein 1	ATF7IP	1.63476
Q9H6F5	Coiled-coil domain-containing protein 86	CCDC86	1.63423
Q6NUS6	Tectonic-3	TCTN3	1.6342
Q8WW43	Gamma-secretase subunit APH-1B	APH1B	1.63372
O95336	6-phosphogluconolactonase	PGLS	1.63217
Q9UKD1	Glucocorticoid modulatory element-binding protein 2	GMEB2	1.63023
O95613	Pericentrin	PCNT	1.62999
P36954	DNA-directed RNA polymerase II subunit RPB9	POLR2I	1.62978
Q9H6H4	Receptor expression-enhancing protein 4	REEP4	1.62967
Q8NBP0	Tetratricopeptide repeat protein 13	TTC13	1.6292
Q15696;Q15695	U2 small nuclear ribonucleoprotein auxiliary factor 35 kDa subunit-related protein 2;U2 small nuclear ribonucleoprotein auxiliary factor 35 kDa subunit-related protein 1	ZRSR2;ZRSR1	1.6289
Q9NV66;Q6NUM6	tRNA wybutosine-synthesizing protein 1 homolog;tRNA wybutosine-synthesizing protein 1 homolog B	TYW1;TYW1B	1.62848
O43159	Ribosomal RNA-processing protein 8	RRP8	1.62843
Q96SZ6	CDK5 regulatory subunit-associated protein 1	CDK5RAP1	1.62798
Q9UBQ6	Exostosin-like 2;Processed exostosin-like 2	EXTL2	1.62612
Q9NVA1	Ubiquinol-cytochrome c reductase complex chaperone CBP3 homolog	UQCC	1.6258
Q02086	Transcription factor Sp2	SP2	1.62385
Q15742	NGFI-A-binding protein 2	NAB2	1.62327
P26572	Alpha-1,3-mannosyl-glycoprotein 2-beta-N-acetylglucosaminyltransferase	MGAT1	1.62169
Q71RC2	La-related protein 4	LARP4	1.62153
Q7Z5J4	Retinoic acid-induced protein 1	RAI1	1.62143
O95248	Myotubularin-related protein 5	SBF1	1.62124
Q92560	Ubiquitin carboxyl-terminal hydrolase BAP1	BAP1	1.62082
Q9BUE6	Iron-sulfur cluster assembly 1 homolog, mitochondrial	ISCA1	1.6198
Q3MHD2	Protein LSM12 homolog	LSM12	1.61975
Q9UL26	Ras-related protein Rab-22A	RAB22A	1.61941
P26358	DNA (cytosine-5)-methyltransferase 1	DNMT1	1.61928
Q9Y3Y2	Chromatin target of PRMT1 protein	CHTOP	1.61844
O75683	Surfeit locus protein 6	SURF6	1.61807
Q92530	Proteasome inhibitor PI31 subunit	PSMF1	1.61802
Q99941	Cyclic AMP-dependent transcription factor ATF-6 beta;Processed cyclic AMP-dependent transcription factor ATF-6 beta	ATF6B	1.61797
Q9NR33	DNA polymerase epsilon subunit 4	POLE4	1.61784
Q9NPA5	Zinc finger protein 64 homolog, isoforms 1 and 2	ZFP64	1.61642
Q9ULQ1	Two pore calcium channel protein 1	TPCN1	1.61629
Q96MX0	CKLF-like MARVEL transmembrane domain-containing protein 3	CMTM3	1.61611
Q9H0U4;Q92928	Ras-related protein Rab-1B;Putative Ras-related protein Rab-1C	RAB1B;RAB1C	1.61608
Q92952	Small conductance calcium-activated potassium channel protein 1	KCNN1	1.61603
Q9UN70	Protocadherin gamma-C3	PCDHGC3	1.6158
P35226	Polycomb complex protein BMI-1	BMI1	1.61577
Q9P270	SLAIN motif-containing protein 2	SLAIN2	1.61553
Q99590	Protein SCAF11	SCAF11	1.6153
P30481;P30485;P03989;P30483;P30487;P30488;Q04826	HLA class I histocompatibility antigen, B-44 alpha chain;HLA class I histocompatibility antigen, B-47 alpha chain;HLA class I histocompatibility antigen, B-27 alpha chain;HLA class I histocompatibility antigen, B-45 alpha chain;HLA class I histocompatibility antigen, B-49 alpha chain;HLA class I histocompatibility antigen, B-50 alpha chain;HLA class I histocompatibility antigen, B-40 alpha chain	HLA-B	1.61423
Q8NB46	Serine/threonine-protein phosphatase 6 regulatory ankyrin repeat subunit C	ANKRD52	1.61371
P39748	Flap endonuclease 1	FEN1	1.61348
Q6N075	Major facilitator superfamily domain-containing protein 5	MFSD5	1.61259
Q7Z3C6	Autophagy-related protein 9A	ATG9A	1.61108
Q03405	Urokinase plasminogen activator surface receptor	PLAUR	1.61049
Q96BM9	ADP-ribosylation factor-like protein 8A	ARL8A	1.60911
Q8WUM9	Sodium-dependent phosphate transporter 1	SLC20A1	1.60886
Q9HD45	Transmembrane 9 superfamily member 3	TM9SF3	1.60818
O75530	Polycomb protein EED	EED	1.6079
Q9BRU9	rRNA-processing protein UTP23 homolog	UTP23	1.60769
Q9H8M9	Protein FAM176A	FAM176A	1.60764
Q9UP52	Transferrin receptor protein 2	TFR2	1.60759
Q15596	Nuclear receptor coactivator 2	NCOA2	1.60756
O95696	Bromodomain-containing protein 1	BRD1	1.6073
Q9Y315	Putative deoxyribose-phosphate aldolase	DERA	1.60681
Q7L2Z9	Centromere protein Q	CENPQ	1.60679
O60869	Endothelial differentiation-related factor 1	EDF1	1.60594
Q9Y3A2	Probable U3 small nucleolar RNA-associated protein 11	UTP11L	1.60576
Q9GZR7	ATP-dependent RNA helicase DDX24	DDX24	1.60573
Q9Y6A9	Signal peptidase complex subunit 1	SPCS1	1.60552
Q96K58	Zinc finger protein 668	ZNF668	1.6055
Q14444	Caprin-1	CAPRIN1	1.60516
Q9BX95	Sphingosine-1-phosphate phosphatase 1	SGPP1	1.60421
Q9BXW6	Oxysterol-binding protein-related protein 1	OSBPL1A	1.60377
Q96K21	Zinc finger FYVE domain-containing protein 19	ZFYVE19	1.60349
P61769	Beta-2-microglobulin;Beta-2-microglobulin form pI 5.3	B2M	1.60341
Q5T5U3	Rho GTPase-activating protein 21	ARHGAP21	1.60331
A2RU67	Uncharacterized protein KIAA1467	KIAA1467	1.60236
Q96NW4	Ankyrin repeat domain-containing protein 27	ANKRD27	1.60141
O14966	Ras-related protein Rab-7L1	RAB7L1	1.60133
Q96I51	Williams-Beuren syndrome chromosomal region 16 protein	WBSCR16	1.59962
Q8NCA5	Protein FAM98A	FAM98A	1.59933
Q969X6	Cirhin	CIRH1A	1.59877
Q9HAU5	Regulator of nonsense transcripts 2	UPF2	1.59864
Q06546	GA-binding protein alpha chain	GABPA	1.59772
O00330	Pyruvate dehydrogenase protein X component, mitochondrial	PDHX	1.59673
Q8N4L2	Transmembrane protein 55A	TMEM55A	1.59663
Q5ZPR3	CD276 antigen	CD276	1.59632
Q9P2W9	Syntaxin-18	STX18	1.59617
P38432	Coilin	COIL	1.59571
P23458	Tyrosine-protein kinase JAK1	JAK1	1.59528
O94986	Centrosomal protein of 152 kDa	CEP152	1.59459
Q14137	Ribosome biogenesis protein BOP1	BOP1	1.59441
Q96ST8	Centrosomal protein of 89 kDa	CEP89	1.59406
Q13615	Myotubularin-related protein 3	MTMR3	1.59322
Q5JRX3	Presequence protease, mitochondrial	PITRM1	1.59213
Q96FJ0	AMSH-like protease	STAMBPL1	1.59162
Q8N1F8	Serine/threonine-protein kinase 11-interacting protein	STK11IP	1.59132
Q9GZY8	Mitochondrial fission factor	MFF	1.59127
Q9UMY1	Nucleolar protein 7	NOL7	1.59031
Q8NBJ4	Golgi membrane protein 1	GOLM1	1.58932
Q8N357	Transmembrane protein C2orf18	C2orf18	1.58881
Q9H2C2	Protein ARV1	ARV1	1.58871
Q9BQ75	Uncharacterized protein C3orf26	C3orf26	1.58791
Q969H8	UPF0556 protein C19orf10	C19orf10	1.58781
Q92522	Histone H1x	H1FX	1.58745
Q14534	Squalene monooxygenase	SQLE	1.58718
Q99805	Transmembrane 9 superfamily member 2	TM9SF2	1.587
P17480	Nucleolar transcription factor 1	UBTF	1.5868
P08651	Nuclear factor 1 C-type	NFIC	1.58667
P43353	Aldehyde dehydrogenase family 3 member B1	ALDH3B1	1.58592
Q8NC51	Plasminogen activator inhibitor 1 RNA-binding protein	SERBP1	1.58562
Q15904	V-type proton ATPase subunit S1	ATP6AP1	1.58494
P15153	Ras-related C3 botulinum toxin substrate 2	RAC2	1.58474
Q9BTE3	Mini-chromosome maintenance complex-binding protein	MCMBP	1.58448
Q9NWQ4	Uncharacterized protein C14orf118	C14orf118	1.58441
O75179	Ankyrin repeat domain-containing protein 17	ANKRD17	1.58348
Q9BRK5	45 kDa calcium-binding protein	SDF4	1.58348
Q9NRR3	CDC42 small effector protein 2	CDC42SE2	1.58273
O15078	Centrosomal protein of 290 kDa	CEP290	1.58228
Q15648	Mediator of RNA polymerase II transcription subunit 1	MED1	1.58183
Q9Y4C2	Protein FAM115A	FAM115A	1.58153
O43660	Pleiotropic regulator 1	PLRG1	1.58135
Q9NQG6	Mitochondrial dynamic protein MID51	SMCR7L	1.58055
Q8IWL3	Iron-sulfur cluster co-chaperone protein HscB, mitochondrial	HSCB	1.5802
P31431	Syndecan-4	SDC4	1.57896
Q4G148	Glucoside xylosyltransferase 1	GXYLT1	1.57791
Q9Y6A4	UPF0468 protein C16orf80	C16orf80	1.57726
Q9BZE4	Nucleolar GTP-binding protein 1	GTPBP4	1.57689
Q9NP72	Ras-related protein Rab-18	RAB18	1.57547
O15254	Peroxisomal acyl-coenzyme A oxidase 3	ACOX3	1.575
Q9H334	Forkhead box protein P1	FOXP1	1.57465
Q9H9Q4	Non-homologous end-joining factor 1	NHEJ1	1.57406
P42575	Caspase-2;Caspase-2 subunit p18;Caspase-2 subunit p13;Caspase-2 subunit p12	CASP2	1.57322
Q14241	Transcription elongation factor B polypeptide 3	TCEB3	1.57317
Q9Y5Z9	UbiA prenyltransferase domain-containing protein 1	UBIAD1	1.5729
Q7Z7C8	Transcription initiation factor TFIID subunit 8	TAF8	1.57196
Q9UIG0	Tyrosine-protein kinase BAZ1B	BAZ1B	1.57196
O60315	Zinc finger E-box-binding homeobox 2	ZEB2	1.57193
Q76FK4	Nucleolar protein 8	NOL8	1.57067
O15162	Phospholipid scramblase 1	PLSCR1	1.57003
Q9H2V7	Protein spinster homolog 1	SPNS1	1.56981
Q13686	Alkylated DNA repair protein alkB homolog 1	ALKBH1	1.56949
O15525	Transcription factor MafG	MAFG	1.56914
Q14919	Dr1-associated corepressor	DRAP1	1.56799
O75326	Semaphorin-7A	SEMA7A	1.56693
Q96SN8	CDK5 regulatory subunit-associated protein 2	CDK5RAP2	1.56647
Q15054	DNA polymerase delta subunit 3	POLD3	1.56612
P49116	Nuclear receptor subfamily 2 group C member 2	NR2C2	1.56421
P56385	ATP synthase subunit e, mitochondrial	ATP5I	1.56306
Q9BRR6	ADP-dependent glucokinase	ADPGK	1.56272
P61254	60S ribosomal protein L26	RPL26	1.5615
Q8IUZ0	Leucine-rich repeat-containing protein 49	LRRC49	1.56133
Q68DH5	LMBR1 domain-containing protein 2	LMBRD2	1.5605
Q9P253	Vacuolar protein sorting-associated protein 18 homolog	VPS18	1.55967
Q9H2I8	Leucine-rich repeat-containing protein C10orf11	C10orf11	1.55885
Q9NUG6	p53 and DNA damage-regulated protein 1	PDRG1	1.55882
Q5TA31	E3 ubiquitin-protein ligase RNF187	RNF187	1.55804
Q9Y2P8	RNA 3-terminal phosphate cyclase-like protein	RCL1	1.5578
Q96GM5	SWI/SNF-related matrix-associated actin-dependent regulator of chromatin subfamily D member 1	SMARCD1	1.55707
P51825	AF4/FMR2 family member 1	AFF1	1.55698
P53582	Methionine aminopeptidase 1	METAP1	1.55647
Q9C0C4	Semaphorin-4C	SEMA4C	1.55635
Q9UHK0	Nuclear fragile X mental retardation-interacting protein 1	NUFIP1	1.5562
Q9HCU9	Breast cancer metastasis-suppressor 1	BRMS1	1.55465
Q9BYN0	Sulfiredoxin-1	SRXN1	1.55395
O95164	Ubiquitin-like protein 3	UBL3	1.55299
P17813	Endoglin	ENG	1.55207
Q86SQ9	Dehydrodolichyl diphosphate synthase	DHDDS	1.55125
Q86SR1	Polypeptide N-acetylgalactosaminyltransferase 10	GALNT10	1.55089
Q5VZY2	Phosphatidate phosphatase PPAPDC1A	PPAPDC1A	1.54962
Q15942	Zyxin	ZYX	1.54911
Q13243	Serine/arginine-rich splicing factor 5	SRSF5	1.54835
Q92615	La-related protein 4B	LARP4B	1.54727
Q8NFG4	Folliculin	FLCN	1.54686
Q96FZ7	Charged multivesicular body protein 6	CHMP6	1.54603
Q9BT30	Probable alpha-ketoglutarate-dependent dioxygenase ABH7	ALKBH7	1.54552
P19404	NADH dehydrogenase [ubiquinone] flavoprotein 2, mitochondrial	NDUFV2	1.54521
Q6N043	Zinc finger protein 280D	ZNF280D	1.54509
O95476	CTD nuclear envelope phosphatase 1	CTDNEP1	1.54452
Q9H4B0	Probable tRNA threonylcarbamoyladenosine biosynthesis protein OSGEPL1	OSGEPL1	1.5435
O60828	Polyglutamine-binding protein 1	PQBP1	1.5425
Q14442	Phosphatidylinositol N-acetylglucosaminyltransferase subunit H	PIGH	1.54147
Q01130	Serine/arginine-rich splicing factor 2	SRSF2	1.54102
Q9UFC0	Leucine-rich repeat and WD repeat-containing protein 1	LRWD1	1.54057
Q8IW35	Centrosomal protein of 97 kDa	CEP97	1.54012
P31146	Coronin-1A	CORO1A	1.53979
Q9HC52	Chromobox protein homolog 8	CBX8	1.53969
Q96A35	39S ribosomal protein L24, mitochondrial	MRPL24	1.5382
P46937	Yorkie homolog	YAP1	1.53768
Q7Z2W4	Zinc finger CCCH-type antiviral protein 1	ZC3HAV1	1.53726
O94776	Metastasis-associated protein MTA2	MTA2	1.53723
Q15118	[Pyruvate dehydrogenase [lipoamide]] kinase isozyme 1, mitochondrial	PDK1	1.53671
Q16563	Synaptophysin-like protein 1	SYPL1	1.53544
P49759;Q9HAZ1	Dual specificity protein kinase CLK1;Dual specificity protein kinase CLK4	CLK1;CLK4	1.53534
Q5RI15	Cytochrome c oxidase protein 20 homolog	COX20	1.53473
Q9BT92	Trichoplein keratin filament-binding protein	TCHP	1.53447
Q9BYV8	Centrosomal protein of 41 kDa	CEP41	1.53433
P23677	Inositol-trisphosphate 3-kinase A	ITPKA	1.53428
Q8NBK3	Sulfatase-modifying factor 1	SUMF1	1.53402
P84095	Rho-related GTP-binding protein RhoG	RHOG	1.53377
P26196	Probable ATP-dependent RNA helicase DDX6	DDX6	1.53351
Q68CZ6	HAUS augmin-like complex subunit 3	HAUS3	1.5333
Q8N5G2	Macoilin	TMEM57	1.53233
Q9UM47	Neurogenic locus notch homolog protein 3;Notch 3 extracellular truncation;Notch 3 intracellular domain	NOTCH3	1.53219
Q9BQ61	Uncharacterized protein C19orf43	C19orf43	1.53207
O75122	CLIP-associating protein 2	CLASP2	1.53175
P13196	5-aminolevulinate synthase, nonspecific, mitochondrial	ALAS1	1.53137
Q8N0Z8	tRNA pseudouridine synthase-like 1	PUSL1	1.53062
O75127	Pentatricopeptide repeat-containing protein 1	PTCD1	1.5306
Q6UN15	Pre-mRNA 3-end-processing factor FIP1	FIP1L1	1.53046
Q99536	Synaptic vesicle membrane protein VAT-1 homolog	VAT1	1.53013
Q9NY12	H/ACA ribonucleoprotein complex subunit 1	GAR1	1.52975
Q8NC44	Protein FAM134A	FAM134A	1.52957
Q96TA2	ATP-dependent zinc metalloprotease YME1L1	YME1L1	1.52894
Q9NXH9	tRNA (guanine(26)-N(2))-dimethyltransferase	TRMT1	1.52865
Q9ULJ6;Q8NF64	Zinc finger MIZ domain-containing protein 1;Zinc finger MIZ domain-containing protein 2	ZMIZ1;ZMIZ2	1.52856
Q8IV20	Laccase domain-containing protein 1	LACC1	1.52833
Q92785	Zinc finger protein ubi-d4	DPF2	1.52816
Q9P2Y5	UV radiation resistance-associated gene protein	UVRAG	1.52809
Q9Y227	Ectonucleoside triphosphate diphosphohydrolase 4	ENTPD4	1.52784
P50548	ETS domain-containing transcription factor ERF	ERF	1.52765
Q9NP92	28S ribosomal protein S30, mitochondrial	MRPS30	1.52763
P62424	60S ribosomal protein L7a	RPL7A	1.52639
P23470	Receptor-type tyrosine-protein phosphatase gamma	PTPRG	1.52634
Q9UPQ8	Dolichol kinase	DOLK	1.5263
Q08AD1	Calmodulin-regulated spectrin-associated protein 2	CAMSAP2	1.52611
Q12899	Tripartite motif-containing protein 26	TRIM26	1.52555
Q13129	Zinc finger protein Rlf	RLF	1.52544
Q9H2Y7	Zinc finger protein 106 homolog	ZFP106	1.52486
Q9UMX0	Ubiquilin-1	UBQLN1	1.52437
Q96G25	Mediator of RNA polymerase II transcription subunit 8	MED8	1.52411
O75319	RNA/RNP complex-1-interacting phosphatase	DUSP11	1.52367
P36021	Monocarboxylate transporter 8	SLC16A2	1.52353
Q9BRK0;Q9H902	Receptor expression-enhancing protein 2;Receptor expression-enhancing protein 1	REEP2;REEP1	1.52314
Q9BY77	Polymerase delta-interacting protein 3	POLDIP3	1.52309
P17535	Transcription factor jun-D	JUND	1.52239
P17706	Tyrosine-protein phosphatase non-receptor type 2	PTPN2	1.52237
Q01628;Q01629;P13164	Interferon-induced transmembrane protein 3;Interferon-induced transmembrane protein 2;Interferon-induced transmembrane protein 1	IFITM3;IFITM2;IFITM1	1.52184
Q9H6R6	Probable palmitoyltransferase ZDHHC6	ZDHHC6	1.52156
Q06587	E3 ubiquitin-protein ligase RING1	RING1	1.52103
Q6UW63	KDEL motif-containing protein 1	KDELC1	1.52054
O75607	Nucleoplasmin-3	NPM3	1.52033
Q15050	Ribosome biogenesis regulatory protein homolog	RRS1	1.51941
P16989	DNA-binding protein A	CSDA	1.51895
Q9BTA9	WW domain-containing adapter protein with coiled-coil	WAC	1.5183
A8CG34	Nuclear envelope pore membrane protein POM 121C	POM121C	1.51826
Q8WZ19	BTB/POZ domain-containing adapter for CUL3-mediated RhoA degradation protein 1	KCTD13	1.51819
Q6P444	Protein FAM54A	FAM54A	1.5181
Q13563	Polycystin-2	PKD2	1.51793
P51970	NADH dehydrogenase [ubiquinone] 1 alpha subcomplex subunit 8	NDUFA8	1.51711
O60499	Syntaxin-10	STX10	1.51674
Q8IYP9	Probable palmitoyltransferase ZDHHC23	ZDHHC23	1.5163
Q99459	Cell division cycle 5-like protein	CDC5L	1.5157
P12111	Collagen alpha-3(VI) chain	COL6A3	1.514
O00308	NEDD4-like E3 ubiquitin-protein ligase WWP2	WWP2	1.51378
Q8IVL5	Prolyl 3-hydroxylase 2	LEPREL1	1.51242
Q8WUD6	Cholinephosphotransferase 1	CHPT1	1.51204
Q8IZU8	Dermatan-sulfate epimerase-like protein	DSEL	1.51194
O95292	Vesicle-associated membrane protein-associated protein B/C	VAPB	1.51174
Q9NSB8	Homer protein homolog 2	HOMER2	1.51149
Q9H974	Queuine tRNA-ribosyltransferase subunit QTRTD1	QTRTD1	1.51146
P07602	Proactivator polypeptide;Saposin-A;Saposin-B-Val;Saposin-B;Saposin-C;Saposin-D	PSAP	1.5108
P24941	Cyclin-dependent kinase 2	CDK2	1.5073
Q6ZRS2	Helicase SRCAP	SRCAP	1.50575
Q14103	Heterogeneous nuclear ribonucleoprotein D0	HNRNPD	1.50557
O75821	Eukaryotic translation initiation factor 3 subunit G	EIF3G	1.50514
O15042	U2 snRNP-associated SURP motif-containing protein	U2SURP	1.50473
Q9H6E5	Speckle targeted PIP5K1A-regulated poly(A) polymerase	TUT1	1.50426
Q9UHI6	Probable ATP-dependent RNA helicase DDX20	DDX20	1.5038
P62166	Neuronal calcium sensor 1	NCS1	1.50207
Q5T1M5	FK506-binding protein 15	FKBP15	1.50198
O15400	Syntaxin-7	STX7	1.50184
Q14562	ATP-dependent RNA helicase DHX8	DHX8	1.50161
P17844	Probable ATP-dependent RNA helicase DDX5	DDX5	1.50121
Q14157	Ubiquitin-associated protein 2-like	UBAP2L	1.50089

## Sheet: DOWN
Majority protein IDs	Protein names	Gene names	Ratio siHOTAIR/Control normalized
Q9NY33	Dipeptidyl peptidase 3	DPP3	0.659979
Q96FW1	Ubiquitin thioesterase OTUB1	OTUB1	0.659239
Q9BWW8	Apolipoprotein L6	APOL6	0.659065
Q08999	Retinoblastoma-like protein 2	RBL2	0.657549
Q96GK7	Fumarylacetoacetate hydrolase domain-containing protein 2A	FAHD2A	0.656211
P62699	Protein yippee-like 5	YPEL5	0.655566
Q8N5M4	Tetratricopeptide repeat protein 9C	TTC9C	0.655222
Q15413	Ryanodine receptor 3	RYR3	0.654879
Q16181	Septin-7	SEPTIN7	0.653595
P15559	NAD(P)H dehydrogenase [quinone] 1	NQO1	0.653467
P11216;P11217	Glycogen phosphorylase, brain form;Glycogen phosphorylase, muscle form	PYGB;PYGM	0.652869
Q15436	Protein transport protein Sec23A	SEC23A	0.652742
O95479	GDH/6PGL endoplasmic bifunctional protein;Glucose 1-dehydrogenase;6-phosphogluconolactonase	H6PD	0.651933
P20073	Annexin A7	ANXA7	0.651933
Q96D46	60S ribosomal export protein NMD3	NMD3	0.651593
Q53HC9	Protein TSSC1	TSSC1	0.651423
Q96F24	Nuclear receptor-binding factor 2	NRBF2	0.651339
P41250	Glycine--tRNA ligase	GARS	0.650872
O14745	Na(+)/H(+) exchange regulatory cofactor NHE-RF1	SLC9A3R1	0.650407
O75529	TAF5-like RNA polymerase II p300/CBP-associated factor-associated factor 65 kDa subunit 5L	TAF5L	0.650407
P53680	AP-2 complex subunit sigma	AP2S1	0.650322
Q15052	Rho guanine nucleotide exchange factor 6	ARHGEF6	0.650111
A1A5C7	Solute carrier family 22 member 23	SLC22A23	0.649857
Q8TCY9	Up-regulator of cell proliferation	URGCP	0.649815
Q86YS7	Uncharacterized protein KIAA0528	KIAA0528	0.649182
P53007	Tricarboxylate transport protein, mitochondrial	SLC25A1	0.648466
P09493	Tropomyosin alpha-1 chain	TPM1	0.648424
P42858	Huntingtin	HTT	0.647626
Q9NWZ3	Interleukin-1 receptor-associated kinase 4	IRAK4	0.646621
Q96LB3	Intraflagellar transport protein 74 homolog	IFT74	0.646204
Q96BW9	Mitochondrial translocator assembly and maintenance protein 41 homolog	TAMM41	0.64587
Q9BZV1	UBX domain-containing protein 6	UBXN6	0.64587
Q0VGL1	UPF0539 protein C7orf59	C7orf59	0.645453
Q13363	C-terminal-binding protein 1	CTBP1	0.645411
O95486	Protein transport protein Sec24A	SEC24A	0.645161
Q6DN90;Q5JU85;Q9UPP2	IQ motif and SEC7 domain-containing protein 1;IQ motif and SEC7 domain-containing protein 2;IQ motif and SEC7 domain-containing protein 3	IQSEC1;IQSEC2;IQSEC3	0.645036
Q96EM0	Probable proline racemase	C14orf149	0.644828
O95394	Phosphoacetylglucosamine mutase	PGM3	0.644413
Q9UNK9	Protein angel homolog 1	ANGEL1	0.64433
P18206	Vinculin	VCL	0.643998
P04083	Annexin A1	ANXA1	0.643956
Q14240	Eukaryotic initiation factor 4A-II	EIF4A2	0.643874
Q4L180	Filamin A-interacting protein 1-like	FILIP1L	0.643749
Q7Z3U7	Protein MON2 homolog	MON2	0.643542
Q9Y496;Q2VIQ3;Q6ZMV9	Kinesin-like protein KIF3A;Chromosome-associated kinesin KIF4B;Kinesin-like protein KIF6	KIF3A;KIF4B;KIF6	0.64317
Q13683	Integrin alpha-7;Integrin alpha-7 heavy chain;Integrin alpha-7 light chain;Integrin alpha-7 70 kDa form	ITGA7	0.642797
P10301	Ras-related protein R-Ras	RRAS	0.642756
P42684	Abelson tyrosine-protein kinase 2	ABL2	0.642343
P00338	L-lactate dehydrogenase A chain	LDHA	0.641849
Q9P2K8	Eukaryotic translation initiation factor 2-alpha kinase 4	EIF2AK4	0.641643
Q9BSB4	Autophagy-related protein 101	ATG101	0.641313
P30044	Peroxiredoxin-5, mitochondrial	PRDX5	0.641108
P22314	Ubiquitin-like modifier-activating enzyme 1	UBA1	0.640943
Q6DKK2	Tetratricopeptide repeat protein 19, mitochondrial	TTC19	0.640697
Q3V6T2	Girdin	CCDC88A	0.640041
Q9NXR7	BRCA1-A complex subunit BRE	BRE	0.640041
P17174	Aspartate aminotransferase, cytoplasmic	GOT1	0.638162
P53384	Cytosolic Fe-S cluster assembly factor NUBP1	NUBP1	0.63804
Q00341	Vigilin	HDLBP	0.637796
Q9H4A4	Aminopeptidase B	RNPEP	0.637633
P46108	Adapter molecule crk	CRK	0.636821
Q96BQ5	Coiled-coil domain-containing protein 127	CCDC127	0.63674
P52788	Spermine synthase	SMS	0.636092
P56192	Methionine--tRNA ligase, cytoplasmic	MARS	0.635849
O14981	TATA-binding protein-associated factor 172	BTAF1	0.635809
Q9UHD2	Serine/threonine-protein kinase TBK1	TBK1	0.635607
P06744	Glucose-6-phosphate isomerase	GPI	0.635364
Q9Y6K9	NF-kappa-B essential modulator	IKBKG	0.635203
Q8TB22	Spermatogenesis-associated protein 20	SPATA20	0.635122
O60664	Perilipin-3	PLIN3	0.63488
Q09019	Dystrophia myotonica WD repeat-containing protein	DMWD	0.634719
Q13011	Delta(3,5)-Delta(2,4)-dienoyl-CoA isomerase, mitochondrial	ECH1	0.634196
Q68CZ2	Tensin-3	TNS3	0.633995
Q9NXZ1	Sarcoma antigen 1	SAGE1	0.633995
Q13555	Calcium/calmodulin-dependent protein kinase type II subunit gamma	CAMK2G	0.633914
O00635	Tripartite motif-containing protein 38	TRIM38	0.633112
Q9HAU0	Pleckstrin homology domain-containing family A member 5	PLEKHA5	0.632631
Q86X55	Histone-arginine methyltransferase CARM1	CARM1	0.632311
Q68CP4	Heparan-alpha-glucosaminide N-acetyltransferase	HGSNAT	0.631473
Q7Z2Z2	Elongation factor Tu GTP-binding domain-containing protein 1	EFTUD1	0.630279
P50570	Dynamin-2	DNM2	0.629327
Q9BRF8	Calcineurin-like phosphoesterase domain-containing protein 1	CPPED1	0.629327
Q04446	1,4-alpha-glucan-branching enzyme	GBE1	0.629208
O75368	SH3 domain-binding glutamic acid-rich-like protein	SH3BGRL	0.628733
Q15796	Mothers against decapentaplegic homolog 2	SMAD2	0.627865
Q8IXH7	Negative elongation factor C/D	TH1L	0.627471
O15230	Laminin subunit alpha-5	LAMA5	0.627392
P40121	Macrophage-capping protein	CAPG	0.627195
O95857	Tetraspanin-13	TSPAN13	0.626645
P05091	Aldehyde dehydrogenase, mitochondrial	ALDH2	0.625861
O43741	5-AMP-activated protein kinase subunit beta-2	PRKAB2	0.624259
P06737	Glycogen phosphorylase, liver form	PYGL	0.624142
Q9Y664	Kaptin	KPTN	0.623714
Q9NZN4	EH domain-containing protein 2	EHD2	0.623325
Q8N6H7	ADP-ribosylation factor GTPase-activating protein 2	ARFGAP2	0.622123
Q15800	Methylsterol monooxygenase 1	MSMO1	0.621852
Q14693	Phosphatidate phosphatase LPIN1	LPIN1	0.621079
P06703	Protein S100-A6	S100A6	0.620578
O43488	Aflatoxin B1 aldehyde reductase member 2	AKR7A2	0.62054
O00425	Insulin-like growth factor 2 mRNA-binding protein 3	IGF2BP3	0.620232
O14618	Copper chaperone for superoxide dismutase	CCS	0.620155
Q9BPX7	UPF0415 protein C7orf25	C7orf25	0.620155
Q14703	Membrane-bound transcription factor site-1 protease	MBTPS1	0.619809
Q9H9C1	Spermatogenesis-defective protein 39 homolog	SPE39	0.619348
Q9NQX7	Integral membrane protein 2C;CT-BRI3	ITM2C	0.619233
Q3MII6	TBC1 domain family member 25	TBC1D25	0.618888
Q52LJ0	Protein FAM98B	FAM98B	0.61885
Q9UPN7	Serine/threonine-protein phosphatase 6 regulatory subunit 1	PPP6R1	0.618812
Q96Q42	Alsin	ALS2	0.618582
Q7Z2X4	PTB-containing, cubilin and LRP1-interacting protein	PID1	0.618238
P37235;P61601;P84074	Hippocalcin-like protein 1;Neurocalcin-delta;Neuron-specific calcium-binding protein hippocalcin	HPCAL1;NCALD;HPCA	0.617665
Q14D04	Ventricular zone-expressed PH domain-containing protein homolog 1	VEPH1	0.617398
O43347;Q96DH6	RNA-binding protein Musashi homolog 1;RNA-binding protein Musashi homolog 2	MSI1;MSI2	0.616903
P46734	Dual specificity mitogen-activated protein kinase kinase 3	MAP2K3	0.616903
Q9BV20	Methylthioribose-1-phosphate isomerase	MRI1	0.616751
P38936	Cyclin-dependent kinase inhibitor 1	CDKN1A	0.616561
Q13554	Calcium/calmodulin-dependent protein kinase type II subunit beta	CAMK2B	0.616257
Q96MW5	Conserved oligomeric Golgi complex subunit 8	COG8	0.616219
O75663	TIP41-like protein	TIPRL	0.614666
Q5JSH3	WD repeat-containing protein 44	WDR44	0.61459
Q9Y4K4	Mitogen-activated protein kinase kinase kinase kinase 5	MAP4K5	0.614251
P29590	Protein PML	PML	0.613158
P61266	Syntaxin-1B	STX1B	0.612557
Q04760	Lactoylglutathione lyase	GLO1	0.612557
P26038	Moesin	MSN	0.612332
Q9Y6E7	NAD-dependent protein deacetylase sirtuin-4	SIRT4	0.612257
P10398	Serine/threonine-protein kinase A-Raf	ARAF	0.61207
Q6PCB7	Long-chain fatty acid transport protein 1	SLC27A1	0.61121
P31949	Protein S100-A11	S100A11	0.610463
Q7L7X3	Serine/threonine-protein kinase TAO1	TAOK1	0.610352
O96017	Serine/threonine-protein kinase Chk2	CHEK2	0.610314
P46439;P21266;P09488;P28161	Glutathione S-transferase Mu 5;Glutathione S-transferase Mu 3;Glutathione S-transferase Mu 1;Glutathione S-transferase Mu 2	GSTM5;GSTM3;GSTM1;GSTM2	0.61024
P19474	E3 ubiquitin-protein ligase TRIM21	TRIM21	0.609496
Q8WTW3	Conserved oligomeric Golgi complex subunit 1	COG1	0.608976
Q12797	Aspartyl/asparaginyl beta-hydroxylase	ASPH	0.608865
Q9UIJ7	GTP:AMP phosphotransferase, mitochondrial	AK3	0.608347
Q9NR46	Endophilin-B2	SH3GLB2	0.608273
Q5THJ4	Vacuolar protein sorting-associated protein 13D	VPS13D	0.608236
Q6JQN1	Acyl-CoA dehydrogenase family member 10	ACAD10	0.607903
Q96RF0	Sorting nexin-18	SNX18	0.607903
Q8N5D0	WD and tetratricopeptide repeats protein 1	WDTC1	0.607533
Q00013	55 kDa erythrocyte membrane protein	MPP1	0.606722
P01024	Complement C3;Complement C3 beta chain;Complement C3 alpha chain;C3a anaphylatoxin;Complement C3b alpha chain;Complement C3c alpha chain fragment 1;Complement C3dg fragment;Complement C3g fragment;Complement C3d fragment;Complement C3f fragment;Complement C3c alpha chain fragment 2	C3	0.606428
P13798	Acylamino-acid-releasing enzyme	APEH	0.606061
P35080	Profilin-2	PFN2	0.605877
Q13630	GDP-L-fucose synthase	TSTA3	0.605583
Q9UNF1;Q12816	Melanoma-associated antigen D2;Trophinin	MAGED2;TRO	0.604741
P36507	Dual specificity mitogen-activated protein kinase kinase 2	MAP2K2	0.604558
P17858	6-phosphofructokinase, liver type	PFKL	0.603792
Q6ZT12	E3 ubiquitin-protein ligase UBR3	UBR3	0.60361
Q16790	Carbonic anhydrase 9	CA9	0.603209
P17252	Protein kinase C alpha type	PRKCA	0.602882
P51784	Ubiquitin carboxyl-terminal hydrolase 11	USP11	0.602373
P60174	Triosephosphate isomerase	TPI1	0.602119
Q96ED9	Protein Hook homolog 2	HOOK2	0.601721
Q99829	Copine-1	CPNE1	0.601612
Q96M27	Protein PRRC1	PRRC1	0.601468
P07384	Calpain-1 catalytic subunit	CAPN1	0.601395
P13716	Delta-aminolevulinic acid dehydratase	ALAD	0.600709
Q96P53	WD repeat and FYVE domain-containing protein 2	WDFY2	0.599988
Q92982	Ninjurin-1	NINJ1	0.599197
O75347	Tubulin-specific chaperone A	TBCA	0.598982
P11413	Glucose-6-phosphate 1-dehydrogenase	G6PD	0.598552
Q9NZQ3	NCK-interacting protein with SH3 domain	NCKIPSD	0.597479
P61129	Zinc finger CCCH domain-containing protein 6	ZC3H6	0.596054
Q96JG8	Melanoma-associated antigen D4	MAGED4	0.595983
Q9P107	GEM-interacting protein	GMIP	0.595593
Q9GZT6	Coiled-coil domain-containing protein 90B, mitochondrial	CCDC90B	0.594884
Q8TB37	Iron-sulfur protein NUBPL	NUBPL	0.594283
Q9HCJ6	Synaptic vesicle membrane protein VAT-1 homolog-like	VAT1L	0.593859
P35568	Insulin receptor substrate 1	IRS1	0.592979
Q6IA69	Glutamine-dependent NAD(+) synthetase	NADSYN1	0.591821
P07355;A6NMY6	Annexin A2;Putative annexin A2-like protein	ANXA2;ANXA2P2	0.591611
Q02252	Methylmalonate-semialdehyde dehydrogenase [acylating], mitochondrial	ALDH6A1	0.591471
Q92506	Estradiol 17-beta-dehydrogenase 8	HSD17B8	0.589518
Q9HD26	Golgi-associated PDZ and coiled-coil motif-containing protein	GOPC	0.587959
O60488	Long-chain-fatty-acid--CoA ligase 4	ACSL4	0.587303
P83436	Conserved oligomeric Golgi complex subunit 7	COG7	0.586889
O15111	Inhibitor of nuclear factor kappa-B kinase subunit alpha	CHUK	0.586373
Q9UDR5	Alpha-aminoadipic semialdehyde synthase, mitochondrial;Lysine ketoglutarate reductase;Saccharopine dehydrogenase	AASS	0.586338
O14920	Inhibitor of nuclear factor kappa-B kinase subunit beta	IKBKB	0.585686
P17568	NADH dehydrogenase [ubiquinone] 1 beta subcomplex subunit 7	NDUFB7	0.585617
P13637	Sodium/potassium-transporting ATPase subunit alpha-3	ATP1A3	0.58483
Q16635	Tafazzin	TAZ	0.584385
P45974	Ubiquitin carboxyl-terminal hydrolase 5	USP5	0.581564
Q9Y371	Endophilin-B1	SH3GLB1	0.580585
O75874	Isocitrate dehydrogenase [NADP] cytoplasmic	IDH1	0.580013
Q99447	Ethanolamine-phosphate cytidylyltransferase	PCYT2	0.579811
Q92888	Rho guanine nucleotide exchange factor 1	ARHGEF1	0.579274
O94973	AP-2 complex subunit alpha-2	AP2A2	0.578436
P51570	Galactokinase	GALK1	0.577467
P49589	Cysteine--tRNA ligase, cytoplasmic	CARS	0.575573
O95340	Bifunctional 3-phosphoadenosine 5-phosphosulfate synthase 2;Sulfate adenylyltransferase;Adenylyl-sulfate kinase	PAPSS2	0.57554
Q9ULH1	Arf-GAP with SH3 domain, ANK repeat and PH domain-containing protein 1	ASAP1	0.57554
Q8IUH5	Palmitoyltransferase ZDHHC17	ZDHHC17	0.575374
Q7L775	EPM2A-interacting protein 1	EPM2AIP1	0.575275
Q13825	Methylglutaconyl-CoA hydratase, mitochondrial	AUH	0.574581
O95677	Eyes absent homolog 4	EYA4	0.572967
O95376	E3 ubiquitin-protein ligase ARIH2	ARIH2	0.572738
Q9UPT5	Exocyst complex component 7	EXOC7	0.572344
P32322	Pyrroline-5-carboxylate reductase 1, mitochondrial	PYCR1	0.57169
P21980	Protein-glutamine gamma-glutamyltransferase 2	TGM2	0.57107
Q96PM5	RING finger and CHY zinc finger domain-containing protein 1	RCHY1	0.571004
Q96S15	WD repeat-containing protein 24	WDR24	0.570776
Q16877	6-phosphofructo-2-kinase/fructose-2,6-bisphosphatase 4;6-phosphofructo-2-kinase;Fructose-2,6-bisphosphatase	PFKFB4	0.570125
Q96KP4	Cytosolic non-specific dipeptidase	CNDP2	0.569736
Q7Z7M0	Multiple epidermal growth factor-like domains protein 8	MEGF8	0.569606
P35475	Alpha-L-iduronidase	IDUA	0.568861
P16278	Beta-galactosidase	GLB1	0.56815
Q9BZQ6	ER degradation-enhancing alpha-mannosidase-like 3	EDEM3	0.567795
P55268	Laminin subunit beta-2	LAMB2	0.567408
Q70E73	Ras-associated and pleckstrin homology domains-containing protein 1	RAPH1	0.567408
P37837	Transaldolase	TALDO1	0.567183
Q86WN1	FCH and double SH3 domains protein 1	FCHSD1	0.567151
Q9HAT2	Sialate O-acetylesterase	SIAE	0.56638
Q9Y6M1	Insulin-like growth factor 2 mRNA-binding protein 2	IGF2BP2	0.565675
Q9Y5S2	Serine/threonine-protein kinase MRCK beta	CDC42BPB	0.563857
Q9Y4G8	Rap guanine nucleotide exchange factor 2	RAPGEF2	0.562461
P09525	Annexin A4	ANXA4	0.562272
Q5T2D3	OTU domain-containing protein 3	OTUD3	0.560821
O14639	Actin-binding LIM protein 1	ABLIM1	0.56057
Q9P0V9	Septin-10	SEPTIN10	0.560507
Q86YQ8	Copine-8	CPNE8	0.559848
Q9BPZ7	Target of rapamycin complex 2 subunit MAPKAP1	MAPKAP1	0.55966
Q05193	Dynamin-1	DNM1	0.559628
P50995	Annexin A11	ANXA11	0.558815
P51649	Succinate-semialdehyde dehydrogenase, mitochondrial	ALDH5A1	0.557383
Q16658	Fascin	FSCN1	0.557289
Q14012;Q8IU85	Calcium/calmodulin-dependent protein kinase type 1;Calcium/calmodulin-dependent protein kinase type 1D	CAMK1;CAMK1D	0.55605
Q9H4G4	Golgi-associated plant pathogenesis-related protein 1	GLIPR2	0.555803
Q04828;P42330;P17516	Aldo-keto reductase family 1 member C1;Aldo-keto reductase family 1 member C3;Aldo-keto reductase family 1 member C4	AKR1C1;AKR1C3;AKR1C4	0.554078
Q06323	Proteasome activator complex subunit 1	PSME1	0.552914
P21926	CD9 antigen	CD9	0.552486
Q96T51	RUN and FYVE domain-containing protein 1	RUFY1	0.551633
O43933	Peroxisome biogenesis factor 1	PEX1	0.551481
P53602	Diphosphomevalonate decarboxylase	MVD	0.550964
P30626	Sorcin	SRI	0.550146
P43490	Nicotinamide phosphoribosyltransferase	NAMPT	0.550025
O95865	N(G),N(G)-dimethylarginine dimethylaminohydrolase 2	DDAH2	0.549451
O94915	Protein furry homolog-like	FRYL	0.548667
Q13219	Pappalysin-1	PAPPA	0.547226
O94923	D-glucuronyl C5-epimerase	GLCE	0.546209
P53990	IST1 homolog	IST1	0.545227
Q8IX18	Probable ATP-dependent RNA helicase DHX40	DHX40	0.544929
Q8TC92;Q16206	Ecto-NOX disulfide-thiol exchanger 1;Hydroquinone [NADH] oxidase;Protein disulfide-thiol oxidoreductase;Ecto-NOX disulfide-thiol exchanger 2;Hydroquinone [NADH] oxidase;Protein disulfide-thiol oxidoreductase	ENOX1;ENOX2	0.543449
Q8IUI8	Cytokine receptor-like factor 3	CRLF3	0.542476
O94832	Unconventional myosin-Id	MYO1D	0.542299
Q8IVM0	Coiled-coil domain-containing protein 50	CCDC50	0.5418
Q9Y3M8	StAR-related lipid transfer protein 13	STARD13	0.54136
Q99584	Protein S100-A13	S100A13	0.541038
P57087	Junctional adhesion molecule B	JAM2	0.540891
Q9Y6I3	Epsin-1	EPN1	0.53952
Q7L4I2	Arginine/serine-rich coiled-coil protein 2	RSRC2	0.539229
Q96FV2	Secernin-2	SCRN2	0.538851
O43175	D-3-phosphoglycerate dehydrogenase	PHGDH	0.538126
Q96C86	m7GpppX diphosphatase	DCPS	0.536308
Q76N89	E3 ubiquitin-protein ligase HECW1	HECW1	0.536222
Q8NFP9	Neurobeachin	NBEA	0.535418
P55290	Cadherin-13	CDH13	0.535131
Q8NDN9	RCC1 and BTB domain-containing protein 1	RCBTB1	0.532822
O95361	Tripartite motif-containing protein 16	TRIM16	0.530786
O15056	Synaptojanin-2	SYNJ2	0.530532
Q9UBS0;P23443	Ribosomal protein S6 kinase beta-2;Ribosomal protein S6 kinase beta-1	RPS6KB2;RPS6KB1	0.529857
Q63HR2	Tensin-like C1 domain-containing phosphatase	TENC1	0.528765
Q9UNH7	Sorting nexin-6	SNX6	0.527677
P62070	Ras-related protein R-Ras2	RRAS2	0.527426
O95352	Ubiquitin-like modifier-activating enzyme ATG7	ATG7	0.526427
Q66K14	TBC1 domain family member 9B	TBC1D9B	0.525045
Q00653	Nuclear factor NF-kappa-B p100 subunit;Nuclear factor NF-kappa-B p52 subunit	NFKB2	0.524934
Q68BL7	Olfactomedin-like protein 2A	OLFML2A	0.524054
Q8WVF5	BTB/POZ domain-containing protein KCTD4	KCTD4	0.523259
O95825	Quinone oxidoreductase-like protein 1	CRYZL1	0.522248
O60331	Phosphatidylinositol 4-phosphate 5-kinase type-1 gamma	PIP5K1C	0.520427
Q02156;P24723	Protein kinase C epsilon type;Protein kinase C eta type	PRKCE;PRKCH	0.519454
Q7Z3J2	UPF0505 protein C16orf62	C16orf62	0.518188
P00813	Adenosine deaminase	ADA	0.517652
P51857	3-oxo-5-beta-steroid 4-dehydrogenase	AKR1D1	0.517438
Q8N9F7	Glycerophosphodiester phosphodiesterase domain-containing protein 1	GDPD1	0.516849
Q13492	Phosphatidylinositol-binding clathrin assembly protein	PICALM	0.516049
Q9Y617	Phosphoserine aminotransferase	PSAT1	0.515916
Q9UL46	Proteasome activator complex subunit 2	PSME2	0.515783
Q8TCT1	Phosphoethanolamine/phosphocholine phosphatase	PHOSPHO1	0.514642
P49588	Alanine--tRNA ligase, cytoplasmic	AARS	0.513005
Q16670	Zinc finger protein 187	ZNF187	0.512899
Q9UI15	Transgelin-3	TAGLN3	0.512873
Q14376	UDP-glucose 4-epimerase	GALE	0.511404
P21399	Cytoplasmic aconitate hydratase	ACO1	0.511012
Q8IWE2	Protein NOXP20	FAM114A1	0.510986
Q9Y5Z4	Heme-binding protein 2	HEBP2	0.509424
Q9Y2B5	Uncharacterized protein C16orf7	C16orf7	0.508337
Q92974	Rho guanine nucleotide exchange factor 2	ARHGEF2	0.507769
Q7Z4H3	HD domain-containing protein 2	HDDC2	0.507022
P49327	Fatty acid synthase;[Acyl-carrier-protein] S-acetyltransferase;[Acyl-carrier-protein] S-malonyltransferase;3-oxoacyl-[acyl-carrier-protein] synthase;3-oxoacyl-[acyl-carrier-protein] reductase;3-hydroxypalmitoyl-[acyl-carrier-protein] dehydratase;Enoyl-[acyl-carrier-protein] reductase;Oleoyl-[acyl-carrier-protein] hydrolase	FASN	0.504898
O60443	Non-syndromic hearing impairment protein 5	DFNA5	0.504617
Q9NUQ8	ATP-binding cassette sub-family F member 3	ABCF3	0.504236
Q4V328	GRIP1-associated protein 1	GRIPAP1	0.499201
Q8TBC4	NEDD8-activating enzyme E1 catalytic subunit	UBA3	0.497438
Q8TDZ2	Protein-methionine sulfoxide oxidase MICAL1	MICAL1	0.491981
Q15059	Bromodomain-containing protein 3	BRD3	0.489189
Q9H6Z4	Ran-binding protein 3	RANBP3	0.488067
P61812	Transforming growth factor beta-2	TGFB2	0.485625
Q9Y2X7	ARF GTPase-activating protein GIT1	GIT1	0.48398
O00459	Phosphatidylinositol 3-kinase regulatory subunit beta	PIK3R2	0.482067
Q99489	D-aspartate oxidase	DDO	0.479249
Q9H6U8	Alpha-1,2-mannosyltransferase ALG9	ALG9	0.478492
Q16254	Transcription factor E2F4	E2F4	0.477555
Q13642	Four and a half LIM domains protein 1	FHL1	0.476213
Q15417	Calponin-3	CNN3	0.476054
Q9UKX5	Integrin alpha-11	ITGA11	0.472567
P10155	60 kDa SS-A/Ro ribonucleoprotein	TROVE2	0.470854
Q0VDG4	Secernin-3	SCRN3	0.470677
P51178	1-phosphatidylinositol 4,5-bisphosphate phosphodiesterase delta-1	PLCD1	0.470102
Q15334	Lethal(2) giant larvae protein homolog 1	LLGL1	0.469462
Q9GZX9	Twisted gastrulation protein homolog 1	TWSG1	0.468735
Q96CM8	Acyl-CoA synthetase family member 2, mitochondrial	ACSF2	0.467968
Q5K651	Sterile alpha motif domain-containing protein 9	SAMD9	0.466897
P14550	Alcohol dehydrogenase [NADP(+)]	AKR1A1	0.466157
Q3SY69	Mitochondrial 10-formyltetrahydrofolate dehydrogenase	ALDH1L2	0.465766
P78318	Immunoglobulin-binding protein 1	IGBP1	0.463929
A0JLT2	Mediator of RNA polymerase II transcription subunit 19	MED19	0.460723
Q8TE77	Protein phosphatase Slingshot homolog 3	SSH3	0.457059
Q03169	Tumor necrosis factor alpha-induced protein 2	TNFAIP2	0.454607
O60381	HMG box-containing protein 1	HBP1	0.452755
Q15274	Nicotinate-nucleotide pyrophosphorylase [carboxylating]	QPRT	0.449944
Q14195	Dihydropyrimidinase-related protein 3	DPYSL3	0.446349
O14773	Tripeptidyl-peptidase 1	TPP1	0.44619
Q9BYM8	RanBP-type and C3HC4-type zinc finger-containing protein 1	RBCK1	0.444227
Q08397	Lysyl oxidase homolog 1	LOXL1	0.443439
P32456	Interferon-induced guanylate-binding protein 2	GBP2	0.442087
P04179	Superoxide dismutase [Mn], mitochondrial	SOD2	0.43929
Q99523	Sortilin	SORT1	0.435483
Q8N556	Actin filament-associated protein 1	AFAP1	0.434311
Q15750	TGF-beta-activated kinase 1 and MAP3K7-binding protein 1	TAB1	0.430293
Q9NPG3	Ubinuclein-1	UBN1	0.428229
P21589	5-nucleotidase	NT5E	0.425044
Q13164	Mitogen-activated protein kinase 7	MAPK7	0.42203
A1L4H1	Soluble scavenger receptor cysteine-rich domain-containing protein SSC5D	SSC5D	0.418533
P98160	Basement membrane-specific heparan sulfate proteoglycan core protein;Endorepellin;LG3 peptide	HSPG2	0.418253
P78563	Double-stranded RNA-specific editase 1	ADARB1	0.416372
Q6ZPD9	Protein dpy-19 homolog 3	DPY19L3	0.416112
P23743	Diacylglycerol kinase alpha	DGKA	0.412746
A6NCM1	Putative IQ and AAA domain-containing protein 1-like	IQCA1P1	0.411641
Q9ULC5	Long-chain-fatty-acid--CoA ligase 5	ACSL5	0.40868
Q86WU2	Probable D-lactate dehydrogenase, mitochondrial	LDHD	0.407067
Q9HAB8	Phosphopantothenate--cysteine ligase	PPCS	0.406636
O75635	Serpin B7	SERPINB7	0.396558
P29728	2-5-oligoadenylate synthase 2	OAS2	0.396008
Q9ULL4	Plexin-B3	PLXNB3	0.395382
Q9GZT4	Serine racemase	SRR	0.395007
O95671	N-acetylserotonin O-methyltransferase-like protein	ASMTL	0.394446
Q13643	Four and a half LIM domains protein 3	FHL3	0.392495
Q03426	Mevalonate kinase	MVK	0.389211
P08243	Asparagine synthetase [glutamine-hydrolyzing]	ASNS	0.388154
P08133	Annexin A6	ANXA6	0.387567
Q15834	Coiled-coil domain-containing protein 85B	CCDC85B	0.383553
Q92781	11-cis retinol dehydrogenase	RDH5	0.381388
Q14999	Cullin-7	CUL7	0.378687
O95319	CUGBP Elav-like family member 2	CELF2	0.377159
Q7Z7F0	UPF0469 protein KIAA0907	KIAA0907	0.37522
Q5XKK7	Protein FAM219B	FAM219B	0.371706
Q96CN4	EVI5-like protein	EVI5L	0.366072
Q9H6R3	Acyl-CoA synthetase short-chain family member 3, mitochondrial	ACSS3	0.361507
Q13077	TNF receptor-associated factor 1	TRAF1	0.360881
Q969Q5	Ras-related protein Rab-24	RAB24	0.352858
O95864	Fatty acid desaturase 2	FADS2	0.35189
Q8IYS1	Peptidase M20 domain-containing protein 2	PM20D2	0.35105
Q9BRS8	La-related protein 6	LARP6	0.334863
Q9Y252	E3 ubiquitin-protein ligase RNF6	RNF6	0.334795
P22676	Calretinin	CALB2	0.319785
Q96AD5	Patatin-like phospholipase domain-containing protein 2	PNPLA2	0.307977
P00966	Argininosuccinate synthase	ASS1	0.307579
Q92546	Retrograde Golgi transport protein RGP1 homolog	RGP1	0.298009
Q969Z3	MOSC domain-containing protein 2, mitochondrial	42431	0.288027
P12236	ADP/ATP translocase 3	SLC25A6	0.287621
P09619	Platelet-derived growth factor receptor beta	PDGFRB	0.275877
P15121	Aldose reductase	AKR1B1	0.274952
Q9HA38	Zinc finger matrin-type protein 3	ZMAT3	0.272465
Q13478	Interleukin-18 receptor 1	IL18R1	0.271245
Q8IW19	Aprataxin and PNK-like factor	APLF	0.266078
Q9NQ84	G-protein coupled receptor family C group 5 member C	GPRC5C	0.264278
P05783	Keratin, type I cytoskeletal 18	KRT18	0.25062
P35354	Prostaglandin G/H synthase 2	PTGS2	0.24769
P14373	Zinc finger protein RFP	TRIM27	0.221946
Q9UN66;Q9Y5E7;Q9Y5F0;Q9NRJ7	Protocadherin beta-8;Protocadherin beta-2;Protocadherin beta-13;Protocadherin beta-16	PCDHB8;PCDHB2;PCDHB13;PCDHB16	0.209758
Q8WZ42	Titin	TTN	0.194329
O95249	Golgi SNAP receptor complex member 1	GOSR1	0.18808
Q9HAF1	Chromatin modification-related protein MEAF6	MEAF6	0.171957
Q9H7M9	Platelet receptor Gi24	C10orf54	0.164053
P0DMU6;P0DMU7;P0DMU8;P0DMU9;P0DMV0;P0DMV1;P0DMV2;Q5DJT8;Q5HYN5;Q8NHU0	Cancer/testis antigen family 45 member A2;Cancer/testis antigen family 45 member A1;Cancer/testis antigen family 45 member A3	CT45A2;CT45A1;CT45A3	0.158383
A8MTQ0	Homeobox protein notochord	NOTO	0.0231658
