# Supplementary material for: HOTAIR Up-Regulation Activates NF-κB to Induce Immunoescape in Gliomas
Source: Front Immunol. 2021 Nov 23;12:785463. doi: 10.3389/fimmu.2021.785463 (PMC8649724; doi:10.3389/fimmu.2021.785463)
Supplement: Supplementary file 3 [file Table_5.xlsx]

## Sheet: enrichment.Process
#pathway ID	pathway description	observed gene count	false discovery rate
GO.0044281	small molecule metabolic process	103	1.58e-14
GO.0044710	single-organism metabolic process	138	4.5e-08
GO.0006793	phosphorus metabolic process	76	7.14e-07
GO.0051186	cofactor metabolic process	26	7.14e-07
GO.0055114	oxidation-reduction process	51	9.2e-07
GO.0019318	hexose metabolic process	20	1.43e-06
GO.0070887	cellular response to chemical stimulus	86	1.67e-06
GO.0006796	phosphate-containing compound metabolic process	72	3.72e-06
GO.0006732	coenzyme metabolic process	22	4.12e-06
GO.0072524	pyridine-containing compound metabolic process	14	4.12e-06
GO.0044711	single-organism biosynthetic process	58	5.61e-06
GO.0010033	response to organic substance	88	6.32e-06
GO.1901700	response to oxygen-containing compound	58	6.32e-06
GO.0005975	carbohydrate metabolic process	41	1.48e-05
GO.0043436	oxoacid metabolic process	45	1.52e-05
GO.0006790	sulfur compound metabolic process	25	1.56e-05
GO.0019752	carboxylic acid metabolic process	41	1.59e-05
GO.0048856	anatomical structure development	125	1.6e-05
GO.0005996	monosaccharide metabolic process	20	1.98e-05
GO.0051336	regulation of hydrolase activity	54	2.66e-05
GO.0006006	glucose metabolic process	16	2.67e-05
GO.0032502	developmental process	136	2.67e-05
GO.0065009	regulation of molecular function	90	4.21e-05
GO.0006733	oxidoreduction coenzyme metabolic process	13	4.35e-05
GO.0016192	vesicle-mediated transport	50	4.35e-05
GO.0042221	response to chemical	114	4.45e-05
GO.0044767	single-organism developmental process	134	4.45e-05
GO.0046496	nicotinamide nucleotide metabolic process	12	5.37e-05
GO.0010035	response to inorganic substance	27	5.84e-05
GO.0044724	single-organism carbohydrate catabolic process	13	5.84e-05
GO.1901564	organonitrogen compound metabolic process	62	5.84e-05
GO.0016310	phosphorylation	47	9.16e-05
GO.0006749	glutathione metabolic process	9	9.4e-05
GO.0050790	regulation of catalytic activity	76	0.000144
GO.0071310	cellular response to organic substance	67	0.000148
GO.0016043	cellular component organization	133	0.000169
GO.0009056	catabolic process	64	0.000211
GO.0048731	system development	107	0.000211
GO.0071840	cellular component organization or biogenesis	135	0.000211
GO.0044723	single-organism carbohydrate metabolic process	31	0.000355
GO.0044283	small molecule biosynthetic process	24	0.000366
GO.1901698	response to nitrogen compound	39	0.000406
GO.0090407	organophosphate biosynthetic process	26	0.000526
GO.0007275	multicellular organismal development	117	0.000533
GO.0038179	neurotrophin signaling pathway	20	0.000614
GO.0048518	positive regulation of biological process	136	0.000614
GO.0010243	response to organonitrogen compound	36	0.000678
GO.0019674	NAD metabolic process	9	0.000678
GO.0044248	cellular catabolic process	54	0.000678
GO.0009719	response to endogenous stimulus	53	0.0007
GO.0030036	actin cytoskeleton organization	23	0.000808
GO.0006575	cellular modified amino acid metabolic process	16	0.000972
GO.0006520	cellular amino acid metabolic process	21	0.000987
GO.0006081	cellular aldehyde metabolic process	8	0.00101
GO.0030154	cell differentiation	93	0.00126
GO.0034142	toll-like receptor 4 signaling pathway	11	0.00141
GO.0002756	MyD88-independent toll-like receptor signaling pathway	10	0.00145
GO.0006461	protein complex assembly	40	0.00145
GO.0070271	protein complex biogenesis	40	0.00145
GO.0008104	protein localization	59	0.00146
GO.0044093	positive regulation of molecular function	59	0.00146
GO.0048011	neurotrophin TRK receptor signaling pathway	19	0.00146
GO.0048869	cellular developmental process	96	0.00146
GO.0019637	organophosphate metabolic process	35	0.00157
GO.0034146	toll-like receptor 5 signaling pathway	9	0.00157
GO.0034166	toll-like receptor 10 signaling pathway	9	0.00157
GO.1902531	regulation of intracellular signal transduction	51	0.00164
GO.0007399	nervous system development	66	0.00172
GO.0048519	negative regulation of biological process	117	0.00175
GO.0009438	methylglyoxal metabolic process	3	0.00177
GO.0034097	response to cytokine	30	0.00177
GO.0070458	cellular detoxification of nitrogen compound	3	0.00177
GO.0043087	regulation of GTPase activity	27	0.00184
GO.0071495	cellular response to endogenous stimulus	41	0.00184
GO.0044763	single-organism cellular process	231	0.00185
GO.0072583	clathrin-mediated endocytosis	5	0.00185
GO.0022607	cellular component assembly	61	0.00187
GO.1901575	organic substance catabolic process	54	0.00187
GO.0055086	nucleobase-containing small molecule metabolic process	26	0.00192
GO.1901566	organonitrogen compound biosynthetic process	39	0.00202
GO.0009653	anatomical structure morphogenesis	68	0.00204
GO.0044262	cellular carbohydrate metabolic process	13	0.00216
GO.0046365	monosaccharide catabolic process	8	0.00234
GO.1901617	organic hydroxy compound biosynthetic process	14	0.00245
GO.1902533	positive regulation of intracellular signal transduction	35	0.00248
GO.0038123	toll-like receptor TLR1:TLR2 signaling pathway	9	0.00251
GO.0038124	toll-like receptor TLR6:TLR2 signaling pathway	9	0.00251
GO.0034162	toll-like receptor 9 signaling pathway	9	0.00279
GO.0034614	cellular response to reactive oxygen species	10	0.00282
GO.0051345	positive regulation of hydrolase activity	35	0.003
GO.0034134	toll-like receptor 2 signaling pathway	9	0.00303
GO.0009117	nucleotide metabolic process	24	0.00318
GO.0009893	positive regulation of metabolic process	99	0.00318
GO.0046364	monosaccharide biosynthetic process	8	0.00318
GO.0098754	detoxification	4	0.00322
GO.0006979	response to oxidative stress	20	0.00329
GO.0009966	regulation of signal transduction	74	0.00356
GO.0051128	regulation of cellular component organization	68	0.00396
GO.0032787	monocarboxylic acid metabolic process	24	0.00401
GO.0044237	cellular metabolic process	197	0.00407
GO.0071363	cellular response to growth factor stimulus	29	0.00409
GO.0035666	TRIF-dependent toll-like receptor signaling pathway	9	0.00419
GO.0009636	response to toxic substance	13	0.0043
GO.0043085	positive regulation of catalytic activity	50	0.00447
GO.0051716	cellular response to stimulus	149	0.00454
GO.0018916	nitrobenzene metabolic process	3	0.0046
GO.2000483	negative regulation of interleukin-8 secretion	3	0.0046
GO.0033554	cellular response to stress	55	0.00475
GO.0065008	regulation of biological quality	87	0.00475
GO.0001101	response to acid chemical	18	0.00494
GO.0044085	cellular component biogenesis	63	0.00502
GO.0045087	innate immune response	37	0.00509
GO.0043547	positive regulation of GTPase activity	24	0.00517
GO.0044092	negative regulation of molecular function	41	0.00527
GO.0048583	regulation of response to stimulus	94	0.00536
GO.0010975	regulation of neuron projection development	19	0.00541
GO.0002755	MyD88-dependent toll-like receptor signaling pathway	9	0.00546
GO.0022008	neurogenesis	49	0.00546
GO.0034138	toll-like receptor 3 signaling pathway	9	0.00598
GO.0019320	hexose catabolic process	7	0.00601
GO.0050896	response to stimulus	167	0.00601
GO.0010646	regulation of cell communication	83	0.0061
GO.0040012	regulation of locomotion	30	0.0061
GO.0030030	cell projection organization	38	0.00617
GO.0032989	cellular component morphogenesis	39	0.00629
GO.0033036	macromolecule localization	64	0.00646
GO.0072525	pyridine-containing compound biosynthetic process	5	0.00664
GO.0045017	glycerolipid biosynthetic process	15	0.0067
GO.0046394	carboxylic acid biosynthetic process	16	0.00679
GO.0009967	positive regulation of signal transduction	46	0.00686
GO.0008152	metabolic process	217	0.00694
GO.0006091	generation of precursor metabolites and energy	21	0.00705
GO.0000302	response to reactive oxygen species	13	0.00737
GO.0044272	sulfur compound biosynthetic process	13	0.00737
GO.0048523	negative regulation of cellular process	106	0.00737
GO.1901605	alpha-amino acid metabolic process	15	0.00737
GO.0006739	NADP metabolic process	5	0.00781
GO.0006066	alcohol metabolic process	19	0.00868
GO.0007173	epidermal growth factor receptor signaling pathway	14	0.00881
GO.0002764	immune response-regulating signaling pathway	23	0.00891
GO.0031344	regulation of cell projection organization	22	0.00906
GO.0046165	alcohol biosynthetic process	10	0.00924
GO.0006996	organelle organization	82	0.01
GO.0048584	positive regulation of response to stimulus	60	0.01
GO.0010647	positive regulation of cell communication	52	0.0104
GO.0014070	response to organic cyclic compound	32	0.0107
GO.0001817	regulation of cytokine production	24	0.0109
GO.0006464	cellular protein modification process	77	0.0113
GO.0032990	cell part morphogenesis	31	0.0115
GO.0006950	response to stress	94	0.0117
GO.1901615	organic hydroxy compound metabolic process	23	0.0117
GO.0023051	regulation of signaling	78	0.012
GO.0031175	neuron projection development	28	0.0121
GO.0043412	macromolecule modification	80	0.0134
GO.0006646	phosphatidylethanolamine biosynthetic process	4	0.0139
GO.0034599	cellular response to oxidative stress	12	0.0142
GO.0016197	endosomal transport	14	0.0143
GO.0019388	galactose catabolic process	3	0.0145
GO.0031340	positive regulation of vesicle fusion	3	0.0145
GO.0046060	dATP metabolic process	3	0.0145
GO.0006897	endocytosis	23	0.0149
GO.0023056	positive regulation of signaling	48	0.0149
GO.0051346	negative regulation of hydrolase activity	20	0.0149
GO.0043603	cellular amide metabolic process	26	0.0158
GO.0009066	aspartate family amino acid metabolic process	6	0.0164
GO.0048699	generation of neurons	45	0.0165
GO.0006941	striated muscle contraction	8	0.0173
GO.0065003	macromolecular complex assembly	41	0.0173
GO.1901687	glutathione derivative biosynthetic process	5	0.0174
GO.0051270	regulation of cellular component movement	29	0.018
GO.0042180	cellular ketone metabolic process	7	0.0181
GO.0006112	energy reserve metabolic process	11	0.0191
GO.0051092	positive regulation of NF-kappaB transcription factor activity	10	0.0191
GO.0044699	single-organism process	232	0.0193
GO.0002768	immune response-regulating cell surface receptor signaling pathway	19	0.0196
GO.0009165	nucleotide biosynthetic process	13	0.0196
GO.0038093	Fc receptor signaling pathway	14	0.0196
GO.0009108	coenzyme biosynthetic process	9	0.0199
GO.0015031	protein transport	42	0.02
GO.0006468	protein phosphorylation	31	0.0203
GO.1901701	cellular response to oxygen-containing compound	31	0.0203
GO.0045184	establishment of protein localization	44	0.0208
GO.0050776	regulation of immune response	31	0.0208
GO.0051156	glucose 6-phosphate metabolic process	4	0.0208
GO.2001273	regulation of glucose import in response to insulin stimulus	4	0.0208
GO.0010038	response to metal ion	16	0.0209
GO.0006098	pentose-phosphate shunt	3	0.0212
GO.0006563	L-serine metabolic process	3	0.0212
GO.0032049	cardiolipin biosynthetic process	3	0.0212
GO.0051223	regulation of protein transport	29	0.0218
GO.0006090	pyruvate metabolic process	7	0.0223
GO.0043123	positive regulation of I-kappaB kinase/NF-kappaB signaling	12	0.0225
GO.0051188	cofactor biosynthetic process	10	0.0225
GO.0007167	enzyme linked receptor protein signaling pathway	34	0.0235
GO.0048468	cell development	51	0.0238
GO.0051129	negative regulation of cellular component organization	24	0.0239
GO.0060333	interferon-gamma-mediated signaling pathway	7	0.0239
GO.0046128	purine ribonucleoside metabolic process	15	0.024
GO.0007010	cytoskeleton organization	31	0.025
GO.0051239	regulation of multicellular organismal process	68	0.0264
GO.0048858	cell projection morphogenesis	29	0.0268
GO.0002758	innate immune response-activating signal transduction	14	0.027
GO.0048522	positive regulation of cellular process	111	0.0271
GO.2001236	regulation of extrinsic apoptotic signaling pathway	11	0.0275
GO.0048667	cell morphogenesis involved in neuron differentiation	23	0.0278
GO.0006740	NADPH regeneration	2	0.028
GO.0090362	positive regulation of platelet-derived growth factor production	2	0.028
GO.0031345	negative regulation of cell projection organization	9	0.0284
GO.0051262	protein tetramerization	9	0.0284
GO.0007166	cell surface receptor signaling pathway	61	0.0292
GO.0009167	purine ribonucleoside monophosphate metabolic process	12	0.0292
GO.0046395	carboxylic acid catabolic process	12	0.0292
GO.0006089	lactate metabolic process	3	0.0294
GO.1901607	alpha-amino acid biosynthetic process	7	0.0294
GO.2000145	regulation of cell motility	26	0.0294
GO.0009725	response to hormone	32	0.0298
GO.0043086	negative regulation of catalytic activity	31	0.0299
GO.0051051	negative regulation of transport	21	0.0317
GO.0009144	purine nucleoside triphosphate metabolic process	12	0.0323
GO.0019222	regulation of metabolic process	150	0.0323
GO.0031349	positive regulation of defense response	18	0.0323
GO.0046031	ADP metabolic process	6	0.0323
GO.0046486	glycerolipid metabolic process	16	0.0323
GO.0048661	positive regulation of smooth muscle cell proliferation	6	0.0323
GO.0051259	protein oligomerization	19	0.0323
GO.0071346	cellular response to interferon-gamma	8	0.0323
GO.0070201	regulation of establishment of protein localization	30	0.0325
GO.0051049	regulation of transport	53	0.0328
GO.0008610	lipid biosynthetic process	22	0.0332
GO.0061564	axon development	22	0.0332
GO.1901137	carbohydrate derivative biosynthetic process	25	0.0332
GO.0005980	glycogen catabolic process	4	0.0333
GO.0030032	lamellipodium assembly	5	0.0336
GO.0048812	neuron projection morphogenesis	23	0.0336
GO.0044282	small molecule catabolic process	14	0.0354
GO.0051091	positive regulation of sequence-specific DNA binding transcription factor activity	13	0.0358
GO.0002757	immune response-activating signal transduction	18	0.0375
GO.0006767	water-soluble vitamin metabolic process	8	0.0379
GO.1903649	regulation of cytoplasmic transport	20	0.0379
GO.0046185	aldehyde catabolic process	3	0.0389
GO.0034612	response to tumor necrosis factor	9	0.039
GO.0031347	regulation of defense response	28	0.0392
GO.0032879	regulation of localization	65	0.0432
GO.0031098	stress-activated protein kinase signaling cascade	10	0.0434
GO.0038095	Fc-epsilon receptor signaling pathway	11	0.045
GO.0060627	regulation of vesicle-mediated transport	18	0.045
GO.0007409	axonogenesis	21	0.0453
GO.0035338	long-chain fatty-acyl-CoA biosynthetic process	4	0.046
GO.0043933	macromolecular complex subunit organization	61	0.046
GO.0051881	regulation of mitochondrial membrane potential	5	0.0467
GO.0071345	cellular response to cytokine stimulus	22	0.0467
GO.0071822	protein complex subunit organization	45	0.0467
GO.0016051	carbohydrate biosynthetic process	9	0.047
GO.1901293	nucleoside phosphate biosynthetic process	12	0.047
GO.0002376	immune system process	58	0.0471
GO.0000902	cell morphogenesis	33	0.0475
GO.0043122	regulation of I-kappaB kinase/NF-kappaB signaling	13	0.0476
GO.0010941	regulation of cell death	46	0.0481
GO.0019693	ribose phosphate metabolic process	16	0.0483
GO.0042178	xenobiotic catabolic process	3	0.0489
GO.0070255	regulation of mucus secretion	3	0.0489
GO.0002253	activation of immune response	19	0.0495
GO.0006629	lipid metabolic process	36	0.0495
GO.0030334	regulation of cell migration	24	0.0499

## Sheet: enrichment.KEGG
#pathway ID	pathway description	observed gene count	false discovery rate
1100	Metabolic pathways	65	1.9e-10
4144	Endocytosis	19	4.25e-06
5200	Pathways in cancer	18	0.00323
4010	MAPK signaling pathway	16	0.00189
4810	Regulation of actin cytoskeleton	16	0.000487
4151	PI3K-Akt signaling pathway	15	0.0348
5205	Proteoglycans in cancer	15	0.0015
5166	HTLV-I infection	13	0.0207
5206	MicroRNAs in cancer	12	0.00133
4910	Insulin signaling pathway	12	0.000801
1200	Carbon metabolism	12	0.000152
4921	Oxytocin signaling pathway	11	0.00513
4068	FoxO signaling pathway	11	0.00131
5169	Epstein-Barr virus infection	10	0.0426
5168	Herpes simplex infection	10	0.0281
